# Supplementary material for: Unique resistance traits against downy mildew from the center of origin of grapevine (Vitis vinifera)
Source: Sci Rep. 2018 Aug 21;8:12523. doi: 10.1038/s41598-018-30413-w (PMC6104083; doi:10.1038/s41598-018-30413-w)
Supplement: Supplementary file 2 — Table S1 [file 41598_2018_30413_MOESM2_ESM.xlsx]

## Sheet: Mgaloblishvili_T1
Gene ID	baseMean	log2FoldChange	lfcSE	stat	pvalue	padj	Protein names	Gene ontology (GO)	Gene ontology IDs
XM_002271918.2	314.1	3.28101	0.24573	13.3521	1.15e-40	7.72e-37	cytochrome P450 87A3
XM_010663283.1	73.619	2.98971	0.357077	8.37273	5.63e-17	7.55e-14	2-methylene-furan-3-one reductase
XM_010645970.1	89.0601	2.95643	0.336255	8.79224	1.47e-18	2.62e-15	receptor-like serine/threonine-protein kinase SD1-8 isoform X1
XM_002284808.3	51.7097	2.7921	0.365524	7.6386	2.2e-14	1.86e-11	cytochrome P450 87A3 isoform X1	endoplasmic reticulum [GO:0005783]; integral component of membrane [GO:0016021]; heme binding [GO:0020037]; iron ion binding [GO:0005506]; monooxygenase activity [GO:0004497]; oxidoreductase activity, acting on paired donors, with incorporation or reduction of molecular oxygen [GO:0016705]; brassinosteroid biosynthetic process [GO:0016132]; brassinosteroid homeostasis [GO:0010268]; multicellular …	GO:0004497; GO:0005506; GO:0005783; GO:0007275; GO:0010268; GO:0016021; GO:0016125; GO:0016132; GO:0016705; GO:0020037
XM_002269364.2	14.3105	2.63139	0.433424	6.07115	1.27e-09	3.66e-07	GDSL esterase/lipase At4g10955-like isoform X1
XM_010658357.1	27.9611	2.54245	0.384872	6.60596	3.95e-11	1.77e-08	probable leucine-rich repeat receptor-like protein kinase At1g35710	integral component of membrane [GO:0016021]; ATP binding [GO:0005524]; protein kinase activity [GO:0004672]	GO:0004672; GO:0005524; GO:0016021
XM_002284498.2	38.4593	2.43027	0.346691	7.00991	2.38e-12	1.6e-09
XM_002263215.3	61.3062	2.40855	0.313278	7.6882	1.49e-14	1.33e-11	rust resistance kinase Lr10	nucleus [GO:0005634]; DNA binding [GO:0003677]; transcription factor activity, sequence-specific DNA binding [GO:0003700]; transcription, DNA-templated [GO:0006351]	GO:0003677; GO:0003700; GO:0005634; GO:0006351
XM_010647899.1	73.0849	2.35924	0.444466	5.30804	1.11e-07	1.65e-05	uncharacterized protein LOC104878120	Golgi apparatus [GO:0005794]; integral component of membrane [GO:0016021]; carbohydrate binding [GO:0030246]; galactosyltransferase activity [GO:0008378]; protein glycosylation [GO:0006486]	GO:0005794; GO:0006486; GO:0008378; GO:0016021; GO:0030246
XM_010646427.1	80.8029	2.34295	0.352549	6.64576	3.02e-11	1.37e-08	cytochrome P450 CYP72A219
XM_002271995.2	29.4333	2.29084	0.36898	6.20859	5.35e-10	1.67e-07	cytochrome P450 87A3	endoplasmic reticulum [GO:0005783]; integral component of membrane [GO:0016021]; heme binding [GO:0020037]; iron ion binding [GO:0005506]; monooxygenase activity [GO:0004497]; oxidoreductase activity, acting on paired donors, with incorporation or reduction of molecular oxygen [GO:0016705]; brassinosteroid biosynthetic process [GO:0016132]; brassinosteroid homeostasis [GO:0010268]; multicellular …	GO:0004497; GO:0005506; GO:0005783; GO:0007275; GO:0010268; GO:0016021; GO:0016125; GO:0016132; GO:0016705; GO:0020037
XM_002267534.3	77.4154	2.2599	0.28713	7.87065	3.53e-15	3.45e-12	LEAF RUST 10 DISEASE-RESISTANCE LOCUS RECEPTOR-LIKE PROTEIN KINASE-like 2.2	nucleic acid binding [GO:0003676]	GO:0003676
XM_002270222.3	15.2515	2.25067	0.425461	5.28996	1.22e-07	1.78e-05	G-type lectin S-receptor-like serine/threonine-protein kinase At1g11410
XM_010646085.1	79.4088	2.24535	0.33447	6.71315	1.9e-11	9.46e-09	receptor-like serine/threonine-protein kinase SD1-8 isoform X1
XM_003634606.2	70.1803	2.24366	0.321566	6.97728	3.01e-12	1.83e-09	receptor-like serine/threonine-protein kinase SD1-8
XM_010664845.1	45.7884	2.20252	0.343234	6.41695	1.39e-10	5.04e-08	cysteine-rich receptor-like protein kinase 1
XM_010648307.1	35.2879	2.19283	0.35108	6.24596	4.21e-10	1.38e-07	rust resistance kinase Lr10-like
XM_010664512.1	30.4624	2.19141	0.368449	5.94764	2.72e-09	7.01e-07
XM_002265090.3	126.631	2.13995	0.248976	8.59501	8.33e-18	1.31e-14	cellulose synthase-like protein G3	Golgi apparatus [GO:0005794]; integral component of membrane [GO:0016021]; plasma membrane [GO:0005886]; cellulose synthase (UDP-forming) activity [GO:0016760]; cellulose synthase activity [GO:0016759]; cell wall organization [GO:0071555]; cellulose biosynthetic process [GO:0030244]; plant-type primary cell wall biogenesis [GO:0009833]	GO:0005794; GO:0005886; GO:0009833; GO:0016021; GO:0016759; GO:0016760; GO:0030244; GO:0071555
XM_002274773.2	174.701	2.13639	0.326484	6.54363	6e-11	2.44e-08	wall-associated receptor kinase-like 8
XM_010664083.1	31.511	2.13208	0.371238	5.74315	9.29e-09	1.99e-06	rust resistance kinase Lr10 isoform X1	ATP binding [GO:0005524]; polysaccharide binding [GO:0030247]; protein kinase activity [GO:0004672]	GO:0004672; GO:0005524; GO:0030247
XM_010645969.1	39.2418	2.12675	0.344208	6.17867	6.46e-10	1.97e-07	receptor-like serine/threonine-protein kinase SD1-8 isoform X1
XM_002282075.3	151.422	2.10509	0.328038	6.41721	1.39e-10	5.04e-08	cytochrome P450 82A3
XM_002271422.2	42.6448	2.1035	0.348396	6.03766	1.56e-09	4.32e-07	NAC domain-containing protein 21/22	GH3 family
XM_003635582.2	35.3066	2.0675	0.346595	5.96517	2.44e-09	6.36e-07	rust resistance kinase Lr10-like isoform X2
XR_788338.1	32.2731	2.06358	0.375241	5.49934	3.81e-08	6.68e-06
XM_002267785.3	28.2408	2.05278	0.401094	5.11796	3.09e-07	3.92e-05	rust resistance kinase Lr10-like isoform X1
XM_002269383.2	106.856	2.04841	0.258597	7.92124	2.35e-15	2.52e-12	probable leucine-rich repeat receptor-like protein kinase At5g49770
XM_010664517.1	86.6929	2.04613	0.282012	7.25545	4e-13	2.98e-10	rust resistance kinase Lr10-like, partial
XM_010648694.1	49.9836	2.04529	0.327573	6.24377	4.27e-10	1.38e-07	rust resistance kinase Lr10-like isoform X1
XM_010645971.1	38.0272	2.02976	0.349551	5.80676	6.37e-09	1.45e-06	receptor-like serine/threonine-protein kinase SD1-8 isoform X1	Uncharacterised domain KxDL
XM_010666629.1	868.366	2.02403	0.272939	7.4157	1.21e-13	9.54e-11		calcium ion binding [GO:0005509]	GO:0005509
XM_010649735.1	29.586	2.01941	0.366296	5.51307	3.53e-08	6.26e-06	geraniol 8-hydroxylase	membrane [GO:0016020]; heme binding [GO:0020037]; iron ion binding [GO:0005506]; oxidoreductase activity, acting on paired donors, with incorporation or reduction of molecular oxygen, NAD(P)H as one donor, and incorporation of one atom of oxygen [GO:0016709]; secondary metabolite biosynthetic process [GO:0044550]	GO:0005506; GO:0016020; GO:0016709; GO:0020037; GO:0044550
XM_002282049.3	78.7417	2.0041	0.345259	5.80464	6.45e-09	1.45e-06
XM_002280785.3	350.413	2.00404	0.347557	5.76608	8.11e-09	1.78e-06	18.1 kDa class I heat shock protein	Small heat shock protein HSP20; HSP20-like chaperone; Alpha crystallin/Hsp20 domain
XM_002283916.3	28.1317	1.99279	0.370479	5.37895	7.49e-08	1.21e-05	cytochrome P450 CYP82D47
XR_785545.1	67.685	1.99011	0.382605	5.20149	1.98e-07	2.69e-05	heat shock factor protein HSF30 isoform X1
XM_002274499.3	169.938	1.97758	0.365626	5.40874	6.35e-08	1.03e-05	major allergen Pru av 1	cytoplasm [GO:0005737]; nucleus [GO:0005634]; abscisic acid binding [GO:0010427]; protein phosphatase inhibitor activity [GO:0004864]; receptor activity [GO:0004872]; abscisic acid-activated signaling pathway [GO:0009738]; defense response [GO:0006952]; regulation of protein serine/threonine phosphatase activity [GO:0080163]; response to biotic stimulus [GO:0009607]	GO:0004864; GO:0004872; GO:0005634; GO:0005737; GO:0006952; GO:0009607; GO:0009738; GO:0010427; GO:0080163
XM_010648695.1	40.086	1.9744	0.333335	5.92318	3.16e-09	7.77e-07
XM_002262610.2	15.4373	1.97272	0.417842	4.72122	2.34e-06	0.000224506	glycosyltransferase family protein 64 protein C5	integral component of membrane [GO:0016021]; glycosaminoglycan biosynthetic process [GO:0006024]; heparan sulfate proteoglycan biosynthetic process [GO:0015012]	GO:0006024; GO:0015012; GO:0016021
XM_010648308.1	34.4948	1.9714	0.34318	5.7445	9.22e-09	1.99e-06
XM_010648310.1	46.5355	1.96414	0.334864	5.86547	4.48e-09	1.06e-06		ribosome [GO:0005840]; 5S rRNA binding [GO:0008097]; structural constituent of ribosome [GO:0003735]; translation [GO:0006412]	GO:0003735; GO:0005840; GO:0006412; GO:0008097
XM_002278952.2	27.0268	1.95746	0.405588	4.82623	1.39e-06	0.000149837	protein SPIRAL1-like 5	PROTEIN SPIRAL1-LIKE 5; mobidb-lite (disorder_prediction)
XM_002268375.3	117.093	1.95661	0.299734	6.52782	6.67e-11	2.63e-08	protein SRC2 homolog
XM_002278911.3	35.7667	1.95049	0.372976	5.22952	1.7e-07	2.37e-05	uncharacterized protein LOC100243642	integral component of membrane [GO:0016021]	GO:0016021
XM_002284417.3	22.3501	1.94616	0.372351	5.22668	1.73e-07	2.4e-05	putative transporter arsB
XM_010664516.1	44.0728	1.94422	0.325646	5.97035	2.37e-09	6.22e-07	rust resistance kinase Lr10-like	cytosolic small ribosomal subunit [GO:0022627]; nucleus [GO:0005634]; damaged DNA binding [GO:0003684]; oxidized purine nucleobase lesion DNA N-glycosylase activity [GO:0008534]; RNA binding [GO:0003723]; structural constituent of ribosome [GO:0003735]; DNA repair [GO:0006281]; translation [GO:0006412]	GO:0003684; GO:0003723; GO:0003735; GO:0005634; GO:0006281; GO:0006412; GO:0008534; GO:0022627
XM_003634314.2	45.4235	1.93932	0.364716	5.31734	1.05e-07	1.6e-05	cytochrome P450 CYP82D47
XM_003635531.2	64.1485	1.92999	0.311484	6.19611	5.79e-10	1.78e-07	LEAF RUST 10 DISEASE-RESISTANCE LOCUS RECEPTOR-LIKE PROTEIN KINASE-like 2.1
XM_010648309.1	120.881	1.92135	0.307042	6.25762	3.91e-10	1.3e-07	rust resistance kinase Lr10-like
XM_010664698.1	33.1005	1.90798	0.358954	5.31538	1.06e-07	1.61e-05	rust resistance kinase Lr10-like	metal ion binding [GO:0046872]; protein serine/threonine phosphatase activity [GO:0004722]	GO:0004722; GO:0046872
XM_002280811.3	147.316	1.90579	0.264134	7.21524	5.38e-13	3.8e-10	uncharacterized protein LOC100255423	nucleic acid binding [GO:0003676]; nucleotide binding [GO:0000166]	GO:0000166; GO:0003676
XM_010664510.1	34.1235	1.90358	0.35628	5.34294	9.15e-08	1.43e-05	rust resistance kinase Lr10-like isoform X3
XM_010664535.1	49.3776	1.89723	0.340973	5.56416	2.63e-08	4.9e-06	LEAF RUST 10 DISEASE-RESISTANCE LOCUS RECEPTOR-LIKE PROTEIN KINASE-like 2.1
NM_001281134.1	101.878	1.88737	0.440893	4.2808	1.86e-05	0.00124215	uncharacterized protein LOC100267145	magnesium ion binding [GO:0000287]; terpene synthase activity [GO:0010333]; metabolic process [GO:0008152]	GO:0000287; GO:0008152; GO:0010333
XM_002271208.3	14.8171	1.88602	0.417398	4.51852	6.23e-06	0.000504477	uncharacterized protein LOC100263446
XM_002274589.2	54.2836	1.87849	0.393987	4.76789	1.86e-06	0.000189086	auxin-binding protein ABP19a-like
XM_002281224.3	23.5679	1.86805	0.416814	4.48174	7.4e-06	0.000580469	18.2 kDa class I heat shock protein	Small heat shock protein HSP20; HSP20-like chaperone; Alpha crystallin/Hsp20 domain
XM_002284569.3	305.566	1.86695	0.315473	5.91795	3.26e-09	7.95e-07	multiprotein-bridging factor 1c	nucleolus [GO:0005730]; sequence-specific DNA binding [GO:0043565]; transcription coactivator activity [GO:0003713]	GO:0003713; GO:0005730; GO:0043565
XM_002277042.2	181.61	1.86565	0.282894	6.59485	4.26e-11	1.85e-08	uncharacterized protein LOC100246080
XM_003634309.2	1735.01	1.8647	0.285807	6.52435	6.83e-11	2.65e-08	calmodulin-like	calcium ion binding [GO:0005509]	GO:0005509
XM_010646789.1	13.5098	1.86027	0.4298	4.32822	1.5e-05	0.0010442	aureusidin synthase
XM_010664531.1	18.3168	1.85743	0.387631	4.79175	1.65e-06	0.000171171
XM_002262763.3	103.311	1.82993	0.335947	5.44708	5.12e-08	8.56e-06	rust resistance kinase Lr10-like	integral component of membrane [GO:0016021]; ATP binding [GO:0005524]; protein kinase activity [GO:0004672]	GO:0004672; GO:0005524; GO:0016021
XM_002274419.3	17.9463	1.82153	0.385699	4.72268	2.33e-06	0.000224499	lactosylceramide 4-alpha-galactosyltransferase-like
XM_010664084.1	32.7613	1.81396	0.360674	5.02935	4.92e-07	6e-05		ATP binding [GO:0005524]; polysaccharide binding [GO:0030247]; protein kinase activity [GO:0004672]	GO:0004672; GO:0005524; GO:0030247
XM_010660042.1	43.6598	1.80924	0.304692	5.93793	2.89e-09	7.3e-07	protein NUCLEAR FUSION DEFECTIVE 4
XM_010664530.1	52.9772	1.80754	0.337844	5.35021	8.79e-08	1.39e-05	rust resistance kinase Lr10-like	integral component of membrane [GO:0016021]; ATP binding [GO:0005524]; protein serine/threonine kinase activity [GO:0004674]	GO:0004674; GO:0005524; GO:0016021
XM_002267738.3	23.1707	1.79946	0.405044	4.44263	8.89e-06	0.000678888	rust resistance kinase Lr10-like
XM_010664521.1	52.7158	1.79737	0.322761	5.56873	2.57e-08	4.87e-06	RING-H2 finger protein ATL22-like	polysaccharide binding [GO:0030247]	GO:0030247
XM_010647458.1	77.241	1.79716	0.318067	5.65026	1.6e-08	3.25e-06	LEAF RUST 10 DISEASE-RESISTANCE LOCUS RECEPTOR-LIKE PROTEIN KINASE-like 2.1	metal ion binding [GO:0046872]	GO:0046872
XM_010648468.1	21.4914	1.79101	0.388714	4.60753	4.07e-06	0.00035132	LEAF RUST 10 DISEASE-RESISTANCE LOCUS RECEPTOR-LIKE PROTEIN KINASE-like 2.7
XM_010648628.1	51.4503	1.77337	0.332227	5.33784	9.41e-08	1.46e-05	uncharacterized protein LOC104877290
XM_010663397.1	50.4066	1.77124	0.352634	5.02288	5.09e-07	6.15e-05		nucleus [GO:0005634]; sequence-specific DNA binding [GO:0043565]; transcription factor activity, sequence-specific DNA binding [GO:0003700]	GO:0003700; GO:0005634; GO:0043565
XM_002262944.2	117.686	1.76716	0.332145	5.32046	1.04e-07	1.59e-05	pathogen-related protein	NTF2-like domain
XM_010656084.1	7.77871	1.75847	0.438899	4.00656	6.16e-05	0.00309943
XM_002268117.3	30.6584	1.75788	0.341759	5.14362	2.69e-07	3.47e-05	rust resistance kinase Lr10-like isoform X3
XM_010664511.1	33.9289	1.75	0.36358	4.81325	1.48e-06	0.000158005	rust resistance kinase Lr10-like isoform X3	intracellular ribonucleoprotein complex [GO:0030529]; nucleus [GO:0005634]; nucleotide binding [GO:0000166]; RNA binding [GO:0003723]; RNA processing [GO:0006396]	GO:0000166; GO:0003723; GO:0005634; GO:0006396; GO:0030529
XM_002270639.3	101.193	1.73701	0.273719	6.34596	2.21e-10	7.9e-08		cytoplasm [GO:0005737]; SCF ubiquitin ligase complex [GO:0019005]; ubiquitin protein ligase binding [GO:0031625]; proteasome-mediated ubiquitin-dependent protein catabolic process [GO:0043161]; protein ubiquitination involved in ubiquitin-dependent protein catabolic process [GO:0042787]; regulation of proteolysis [GO:0030162]	GO:0005737; GO:0019005; GO:0030162; GO:0031625; GO:0042787; GO:0043161
XM_003633996.2	20.4136	1.73647	0.407929	4.2568	2.07e-05	0.00135956	rust resistance kinase Lr10-like
XM_003634863.2	76.2369	1.73592	0.310098	5.59797	2.17e-08	4.28e-06	cytochrome P450 CYP82D47	integral component of membrane [GO:0016021]; ATP binding [GO:0005524]; protein kinase activity [GO:0004672]	GO:0004672; GO:0005524; GO:0016021
XM_010666324.1	163.751	1.73287	0.303731	5.70527	1.16e-08	2.45e-06	rust resistance kinase Lr10-like
XM_010664696.1	35.6275	1.7297	0.339346	5.09717	3.45e-07	4.36e-05	heat shock cognate 70 kDa protein 2	integral component of membrane [GO:0016021]; ATP binding [GO:0005524]; polysaccharide binding [GO:0030247]; protein kinase activity [GO:0004672]	GO:0004672; GO:0005524; GO:0016021; GO:0030247
XM_002284027.2	429.965	1.72198	0.309277	5.56777	2.58e-08	4.87e-06	ethylene-responsive transcription factor 1B	ATP binding [GO:0005524]	GO:0005524
XM_010661810.1	23.6357	1.72022	0.39349	4.37169	1.23e-05	0.000883916	MDIS1-interacting receptor like kinase 2	nucleus [GO:0005634]; DNA binding [GO:0003677]; transcription factor activity, sequence-specific DNA binding [GO:0003700]; transcription, DNA-templated [GO:0006351]	GO:0003677; GO:0003700; GO:0005634; GO:0006351
XM_010658325.1	27.1	1.71047	0.358334	4.77339	1.81e-06	0.000184694	uncharacterized protein LOC100258526
XM_002274303.3	19.2998	1.70954	0.395298	4.32469	1.53e-05	0.00105834	tryptophan aminotransferase-related protein 3	Golgi apparatus [GO:0005794]; integral component of membrane [GO:0016021]; carbohydrate binding [GO:0030246]; galactosyltransferase activity [GO:0008378]; protein glycosylation [GO:0006486]	GO:0005794; GO:0006486; GO:0008378; GO:0016021; GO:0030246
XM_002266017.2	57.3501	1.70692	0.311883	5.47294	4.43e-08	7.57e-06		integral component of membrane [GO:0016021]; carbon-sulfur lyase activity [GO:0016846]	GO:0016021; GO:0016846
XM_010662871.1	9.45177	1.70559	0.441649	3.86187	0.000112525	0.00488226	NAC transcription factor 47
XM_002282530.2	28.8208	1.70174	0.34233	4.97105	6.66e-07	7.73e-05	putative lactoylglutathione lyase isoform X2	nucleus [GO:0005634]; DNA binding [GO:0003677]; regulation of transcription, DNA-templated [GO:0006355]; transcription, DNA-templated [GO:0006351]	GO:0003677; GO:0005634; GO:0006351; GO:0006355
XM_010657084.1	129.605	1.6991	0.327793	5.18346	2.18e-07	2.93e-05	rust resistance kinase Lr10-like
XM_010664697.1	39.7653	1.69579	0.308093	5.50415	3.71e-08	6.54e-06
XM_010664509.1	13.6235	1.69198	0.410927	4.11747	3.83e-05	0.0021533	probable WRKY transcription factor 75
XM_002275540.2	71.341	1.6823	0.318543	5.28125	1.28e-07	1.86e-05	protein NUCLEAR FUSION DEFECTIVE 4	sequence-specific DNA binding [GO:0043565]; transcription factor activity, sequence-specific DNA binding [GO:0003700]	GO:0003700; GO:0043565
XM_002272038.2	67.2202	1.68062	0.287503	5.84558	5.05e-09	1.17e-06	endo-1,3;1,4-beta-D-glucanase	integral component of membrane [GO:0016021]	GO:0016021
XM_002275661.3	190.934	1.67881	0.330449	5.0804	3.77e-07	4.72e-05	probable carotenoid cleavage dioxygenase 4, chloroplastic	transferase activity, transferring acyl groups other than amino-acyl groups [GO:0016747]; biosynthetic process [GO:0009058]	GO:0009058; GO:0016747
XM_002270125.2	22.6794	1.67607	0.39399	4.25411	2.1e-05	0.00136931	tryptophan aminotransferase-related protein 3	oxidoreductase activity, acting on single donors with incorporation of molecular oxygen, incorporation of two atoms of oxygen [GO:0016702]	GO:0016702
XM_002266102.2	251.414	1.67501	0.255482	6.55627	5.52e-11	2.28e-08	MLO7 protein	nucleus [GO:0005634]; DNA binding [GO:0003677]; regulation of transcription, DNA-templated [GO:0006355]; transcription, DNA-templated [GO:0006351]	GO:0003677; GO:0005634; GO:0006351; GO:0006355
NM_001281079.1	39.3483	1.67364	0.315606	5.30293	1.14e-07	1.69e-05	heavy metal-associated isoprenylated plant protein 39	integral component of membrane [GO:0016021]; defense response [GO:0006952]; response to biotic stimulus [GO:0009607]	GO:0006952; GO:0009607; GO:0016021
XM_002278506.2	376.333	1.67078	0.279642	5.97474	2.3e-09	6.18e-07	annexin A7	cytoplasm [GO:0005737]; transition metal ion binding [GO:0046914]; cellular transition metal ion homeostasis [GO:0046916]; metal ion transport [GO:0030001]	GO:0005737; GO:0030001; GO:0046914; GO:0046916
XM_010662873.1	39.1037	1.66977	0.357642	4.66882	3.03e-06	0.000275352
XM_010652757.1	67.3571	1.66781	0.275734	6.04864	1.46e-09	4.12e-07
XM_010657020.1	7.63133	1.66777	0.444014	3.75612	0.00017257	0.00689851	ATP-dependent zinc metalloprotease FTSH 6, chloroplastic
XM_002283357.3	33.5584	1.66653	0.370351	4.49986	6.8e-06	0.000544279	putative transporter arsB	cytoplasm [GO:0005737]; GTPase activator activity [GO:0005096]	GO:0005096; GO:0005737
XM_010662268.1	41.0455	1.65477	0.385455	4.29303	1.76e-05	0.00119343
XM_010657735.1	20.7057	1.64943	0.382891	4.30784	1.65e-05	0.00112768	probable L-type lectin-domain containing receptor kinase S.5	integral component of membrane [GO:0016021]	GO:0016021
XM_002279784.2	16.8061	1.64556	0.402324	4.09013	4.31e-05	0.00234972		integral component of membrane [GO:0016021]; ATP binding [GO:0005524]; carbohydrate binding [GO:0030246]; protein kinase activity [GO:0004672]	GO:0004672; GO:0005524; GO:0016021; GO:0030246
XM_010664085.1	21.7463	1.63798	0.403278	4.06166	4.87e-05	0.00260258	heat shock factor protein HSF30 isoform X1
XM_002278673.2	40.5049	1.62878	0.388838	4.18884	2.8e-05	0.00168573	LEAF RUST 10 DISEASE-RESISTANCE LOCUS RECEPTOR-LIKE PROTEIN KINASE-like 2.3	nucleus [GO:0005634]; sequence-specific DNA binding [GO:0043565]; transcription factor activity, sequence-specific DNA binding [GO:0003700]; transcription regulatory region DNA binding [GO:0044212]; cellular response to unfolded protein [GO:0034620]; heat acclimation [GO:0010286]; positive regulation of transcription, DNA-templated [GO:0045893]; response to hypoxia [GO:0001666]	GO:0001666; GO:0003700; GO:0005634; GO:0010286; GO:0034620; GO:0043565; GO:0044212; GO:0045893
XM_010664264.1	71.368	1.62817	0.288045	5.6525	1.58e-08	3.24e-06	cytochrome P450 78A5
XM_002265274.2	18.2374	1.62467	0.402651	4.03493	5.46e-05	0.00283831		integral component of membrane [GO:0016021]; membrane [GO:0016020]; heme binding [GO:0020037]; iron ion binding [GO:0005506]; oxidoreductase activity, acting on paired donors, with incorporation or reduction of molecular oxygen, NAD(P)H as one donor, and incorporation of one atom of oxygen [GO:0016709]; secondary metabolite biosynthetic process [GO:0044550]	GO:0005506; GO:0016020; GO:0016021; GO:0016709; GO:0020037; GO:0044550
XR_786709.1	13.4796	1.6206	0.409628	3.95627	7.61e-05	0.0036847
XR_078097.2	23.9746	1.61137	0.4006	4.0224	5.76e-05	0.00295866	G-type lectin S-receptor-like serine/threonine-protein kinase At4g27290 isoform X3
XM_010646001.1	19.1981	1.61083	0.378514	4.25567	2.08e-05	0.00136311	uncharacterized protein LOC100247733
XM_002272247.2	46.2333	1.60438	0.336902	4.76215	1.92e-06	0.000193619	uncharacterized protein LOC100852581
XM_010664578.1	57.7848	1.60043	0.360353	4.44128	8.94e-06	0.000680611	heat shock factor protein HSF30 isoform X1
XM_010650040.1	47.6826	1.59791	0.384773	4.15286	3.28e-05	0.00190158	major allergen Pru av 1	Leucine-rich repeat domain, L domain-like
XM_002274749.3	68.973	1.58605	0.373119	4.25079	2.13e-05	0.00138301		cytoplasm [GO:0005737]; nucleus [GO:0005634]; abscisic acid binding [GO:0010427]; protein phosphatase inhibitor activity [GO:0004864]; receptor activity [GO:0004872]; abscisic acid-activated signaling pathway [GO:0009738]; defense response [GO:0006952]; regulation of protein serine/threonine phosphatase activity [GO:0080163]; response to biotic stimulus [GO:0009607]	GO:0004864; GO:0004872; GO:0005634; GO:0005737; GO:0006952; GO:0009607; GO:0009738; GO:0010427; GO:0080163
XM_010647570.1	31.6256	1.58106	0.432342	3.65697	0.000255211	0.00926012	putative lactoylglutathione lyase isoform X2	metal ion binding [GO:0046872]; oxidoreductase activity, acting on single donors with incorporation of molecular oxygen, incorporation of two atoms of oxygen [GO:0016702]; fatty acid biosynthetic process [GO:0006633]; oxylipin biosynthetic process [GO:0031408]	GO:0006633; GO:0016702; GO:0031408; GO:0046872
XM_002273310.3	132.659	1.57951	0.301334	5.24173	1.59e-07	2.23e-05
XM_002263025.2	69.9536	1.57724	0.327551	4.81526	1.47e-06	0.000157047	probable leucine-rich repeat receptor-like protein kinase At1g35710	commitment complex [GO:0000243]; nuclear speck [GO:0016607]; U2-type prespliceosome [GO:0071004]; U2AF [GO:0089701]; nucleotide binding [GO:0000166]; poly-pyrimidine tract binding [GO:0008187]; pre-mRNA 3'-splice site binding [GO:0030628]; mRNA processing [GO:0006397]	GO:0000166; GO:0000243; GO:0006397; GO:0008187; GO:0016607; GO:0030628; GO:0071004; GO:0089701
XM_010659538.1	17.9717	1.57702	0.38383	4.10864	3.98e-05	0.0022001		integral component of membrane [GO:0016021]	GO:0016021
XM_010667106.1	4102.19	1.5767	0.442907	3.55988	0.000371021	0.0122324	gibberellin 2-beta-dioxygenase 2	cysteine-type endopeptidase inhibitor activity [GO:0004869]; protease binding [GO:0002020]; negative regulation of cysteine-type endopeptidase activity [GO:2000117]	GO:0002020; GO:0004869; GO:2000117
XM_002280390.2	137.657	1.57322	0.277526	5.66871	1.44e-08	2.97e-06	18.2 kDa class I heat shock protein	C-19 gibberellin 2-beta-dioxygenase activity [GO:0052634]; metal ion binding [GO:0046872]; gibberellin catabolic process [GO:0045487]; response to light stimulus [GO:0009416]	GO:0009416; GO:0045487; GO:0046872; GO:0052634
XM_002281249.3	17.2268	1.56181	0.404692	3.85926	0.000113731	0.00492663	LEAF RUST 10 DISEASE-RESISTANCE LOCUS RECEPTOR-LIKE PROTEIN KINASE-like 2.1	Small heat shock protein HSP20; HSP20-like chaperone; Alpha crystallin/Hsp20 domain
XM_002272095.3	100.092	1.55977	0.276995	5.63104	1.79e-08	3.58e-06	amino acid permease 3
XM_003634357.2	122.804	1.5579	0.320327	4.86348	1.15e-06	0.0001278	receptor-like protein 12 isoform X1
XM_010663966.1	17.0685	1.5568	0.415458	3.7472	0.00017882	0.0070513	valencene synthase	thiol-dependent ubiquitinyl hydrolase activity [GO:0036459]; protein deubiquitination [GO:0016579]; ubiquitin-dependent protein catabolic process [GO:0006511]	GO:0006511; GO:0016579; GO:0036459
XM_002274745.3	125.27	1.54667	0.426506	3.62636	0.00028744	0.010128	ethylene-responsive transcription factor 5	magnesium ion binding [GO:0000287]; terpene synthase activity [GO:0010333]; metabolic process [GO:0008152]	GO:0000287; GO:0008152; GO:0010333
XM_002282209.3	75.1128	1.54438	0.29176	5.29332	1.2e-07	1.76e-05
XM_002272487.2	13.4013	1.53995	0.401659	3.83398	0.000126084	0.00536086
XM_010656601.1	83.3768	1.53648	0.30266	5.0766	3.84e-07	4.77e-05	uncharacterized protein LOC100266209	C-19 gibberellin 2-beta-dioxygenase activity [GO:0052634]; metal ion binding [GO:0046872]; gibberellin catabolic process [GO:0045487]; response to light stimulus [GO:0009416]	GO:0009416; GO:0045487; GO:0046872; GO:0052634
XM_002278409.3	160.055	1.5363	0.342389	4.48699	7.22e-06	0.000568027	beta-glucosidase 12	cytosolic large ribosomal subunit [GO:0022625]; integral component of membrane [GO:0016021]; RNA binding [GO:0003723]; structural constituent of ribosome [GO:0003735]; ribosome biogenesis [GO:0042254]; translation [GO:0006412]	GO:0003723; GO:0003735; GO:0006412; GO:0016021; GO:0022625; GO:0042254
XM_002285548.2	30.3522	1.52794	0.371442	4.11355	3.9e-05	0.00218067	rust resistance kinase Lr10-like
XM_003634092.2	54.3397	1.52648	0.319086	4.7839	1.72e-06	0.000176626	uncharacterized protein LOC104878147
XM_010647959.1	284.545	1.5239	0.329999	4.61791	3.88e-06	0.000338561	uncharacterized protein LOC100854205	integral component of membrane [GO:0016021]	GO:0016021
XM_003635141.2	11.6552	1.51907	0.432398	3.51314	0.000442851	0.0140031
XR_786708.1	39.2764	1.51753	0.332642	4.56206	5.07e-06	0.000421807	NAC domain-containing protein 2
XM_002274141.3	325.723	1.50482	0.316978	4.74739	2.06e-06	0.0002054	glutathione transferase GST 23	nucleus [GO:0005634]; DNA binding [GO:0003677]; regulation of transcription, DNA-templated [GO:0006355]; transcription, DNA-templated [GO:0006351]	GO:0003677; GO:0005634; GO:0006351; GO:0006355
XM_002285178.3	24.6197	1.50431	0.390464	3.85263	0.000116857	0.00504572	uncharacterized protein LOC100263426 isoform X2	cytoplasm [GO:0005737]; glutathione transferase activity [GO:0004364]; glutathione metabolic process [GO:0006749]; toxin catabolic process [GO:0009407]	GO:0004364; GO:0005737; GO:0006749; GO:0009407
XM_010662456.1	47.4175	1.5015	0.32821	4.57481	4.77e-06	0.000400662	delta-1-pyrroline-5-carboxylate synthase isoform X1	metalloendopeptidase activity [GO:0004222]; CAAX-box protein processing [GO:0071586]	GO:0004222; GO:0071586
XM_010655938.1	68.8679	1.49989	0.269777	5.55976	2.7e-08	4.96e-06	LRR receptor-like serine/threonine-protein kinase GSO1 isoform X1	cytoplasm [GO:0005737]; glutamate 5-kinase activity [GO:0004349]; glutamate-5-semialdehyde dehydrogenase activity [GO:0004350]; proline biosynthetic process [GO:0006561]	GO:0004349; GO:0004350; GO:0005737; GO:0006561
XM_010657004.1	49.0739	1.49961	0.337179	4.44753	8.69e-06	0.000667378	major allergen Pru av 1-like
XM_002274670.3	36.1525	1.49839	0.387885	3.86296	0.000112019	0.00487219	3-hydroxy-3-methylglutaryl-coenzyme A reductase 1	cytoplasm [GO:0005737]; nucleus [GO:0005634]; abscisic acid binding [GO:0010427]; protein phosphatase inhibitor activity [GO:0004864]; receptor activity [GO:0004872]; abscisic acid-activated signaling pathway [GO:0009738]; defense response [GO:0006952]; regulation of protein serine/threonine phosphatase activity [GO:0080163]; response to biotic stimulus [GO:0009607]	GO:0004864; GO:0004872; GO:0005634; GO:0005737; GO:0006952; GO:0009607; GO:0009738; GO:0010427; GO:0080163
XM_002265602.2	115.662	1.49541	0.352951	4.23688	2.27e-05	0.00145737	pathogen-related protein isoform X2
XM_010666590.1	214.508	1.4945	0.253354	5.89887	3.66e-09	8.76e-07	pathogenesis-related leaf protein 6	cytoplasm [GO:0005737]; trihydroxystilbene synthase activity [GO:0050350]; biosynthetic process [GO:0009058]; defense response [GO:0006952]	GO:0005737; GO:0006952; GO:0009058; GO:0050350
XM_002274271.3	12.3643	1.49307	0.442313	3.3756	0.00073655	0.0202273	probable glutathione S-transferase parA	extracellular region [GO:0005576]	GO:0005576
XM_002268368.3	428.088	1.49206	0.324875	4.5927	4.38e-06	0.000373643	cytochrome P450 CYP72A219	oxidoreductase activity, acting on single donors with incorporation of molecular oxygen, incorporation of two atoms of oxygen [GO:0016702]	GO:0016702
XM_002264777.3	72.1177	1.49055	0.32495	4.58703	4.5e-06	0.0003815		cytoplasm [GO:0005737]; glutathione transferase activity [GO:0004364]; glutathione metabolic process [GO:0006749]; toxin catabolic process [GO:0009407]	GO:0004364; GO:0005737; GO:0006749; GO:0009407
XM_003634725.2	10.8285	1.49051	0.428147	3.48132	0.000498957	0.0151759	small heat shock protein, chloroplastic	integral component of membrane [GO:0016021]; heme binding [GO:0020037]; iron ion binding [GO:0005506]; monooxygenase activity [GO:0004497]; oxidoreductase activity, acting on paired donors, with incorporation or reduction of molecular oxygen [GO:0016705]	GO:0004497; GO:0005506; GO:0016021; GO:0016705; GO:0020037
XR_786707.1	25.8765	1.48728	0.355445	4.18426	2.86e-05	0.00171619	BTB/POZ and TAZ domain-containing protein 1
XM_002272029.2	237.816	1.48268	0.33595	4.41341	1.02e-05	0.000755821
XM_002278156.3	230.652	1.48111	0.236556	6.26114	3.82e-10	1.3e-07		extracellular region [GO:0005576]; heme binding [GO:0020037]; metal ion binding [GO:0046872]; peroxidase activity [GO:0004601]; hydrogen peroxide catabolic process [GO:0042744]; response to oxidative stress [GO:0006979]	GO:0004601; GO:0005576; GO:0006979; GO:0020037; GO:0042744; GO:0046872
XM_010657002.1	33.3154	1.48007	0.344749	4.29318	1.76e-05	0.00119343	rust resistance kinase Lr10-like	anchored component of plasma membrane [GO:0046658]; hydrolase activity, hydrolyzing O-glycosyl compounds [GO:0004553]; polysaccharide binding [GO:0030247]; carbohydrate metabolic process [GO:0005975]	GO:0004553; GO:0005975; GO:0030247; GO:0046658
XM_010649786.1	42.2004	1.47748	0.355241	4.1591	3.2e-05	0.00186955	uncharacterized protein LOC100258992
XM_010664523.1	28.765	1.47225	0.346506	4.24886	2.15e-05	0.00139163	galactinol synthase 1	cytoplasm [GO:0005737]; glutathione transferase activity [GO:0004364]; glutathione metabolic process [GO:0006749]; toxin catabolic process [GO:0009407]	GO:0004364; GO:0005737; GO:0006749; GO:0009407
XM_002283097.2	452.058	1.4668	0.265115	5.53271	3.15e-08	5.64e-06	rust resistance kinase Lr10-like isoform X1
XM_002279078.3	13.5849	1.45873	0.427577	3.41161	0.000645798	0.0183631	uncharacterized protein LOC104882236	transferase activity, transferring glycosyl groups [GO:0016757]	GO:0016757
XM_010648311.1	21.2899	1.45477	0.374328	3.88634	0.000101768	0.00459394		integral component of membrane [GO:0016021]; plasma membrane [GO:0005886]; vacuolar membrane [GO:0005774]; sodium:proton antiporter activity [GO:0015385]; potassium ion homeostasis [GO:0055075]; regulation of pH [GO:0006885]; response to salt stress [GO:0009651]	GO:0005774; GO:0005886; GO:0006885; GO:0009651; GO:0015385; GO:0016021; GO:0055075
XM_010664537.1	30.0347	1.45299	0.343089	4.23503	2.29e-05	0.00146154	flowering-promoting factor 1-like protein 3	Metallo-beta-lactamase
XM_003632879.2	70.5589	1.44805	0.343181	4.21949	2.45e-05	0.00153647
XM_002273030.3	22.7557	1.44695	0.357205	4.05076	5.11e-05	0.00268414		Small heat shock protein HSP20; HSP20-like chaperone; Alpha crystallin/Hsp20 domain
XM_010645990.1	29.3711	1.44615	0.353509	4.09084	4.3e-05	0.00234972	18.2 kDa class I heat shock protein
XM_002264962.2	42.1672	1.43953	0.323582	4.44871	8.64e-06	0.000665623		nucleus [GO:0005634]; metal ion binding [GO:0046872]; sequence-specific DNA binding [GO:0043565]; transcription factor activity, sequence-specific DNA binding [GO:0003700]; transcription regulatory region DNA binding [GO:0044212]	GO:0003700; GO:0005634; GO:0043565; GO:0044212; GO:0046872
XM_002281358.2	29.5306	1.43948	0.393232	3.66064	0.000251589	0.00916589	uncharacterized protein LOC100245483	NTF2-like
XM_010663891.1	61.2326	1.43804	0.336169	4.27774	1.89e-05	0.00125209	dirigent protein 22
XM_002278719.2	98.2183	1.43106	0.358016	3.99719	6.41e-05	0.00319497	rust resistance kinase Lr10-like	integral component of membrane [GO:0016021]	GO:0016021
XM_002285640.3	15.9092	1.42879	0.41043	3.48119	0.000499184	0.0151759		DNA binding [GO:0003677]	GO:0003677
XM_010664474.1	44.5999	1.42771	0.366457	3.89599	9.78e-05	0.00446762	cellulose synthase-like protein E6
XM_010645980.1	8.25193	1.42726	0.438961	3.25146	0.00114813	0.0281922	catalase
XM_003635280.2	73.8014	1.42651	0.276439	5.1603	2.47e-07	3.26e-05	putative calcium-binding protein CML19
NM_001281169.1	944.068	1.42355	0.210366	6.767	1.31e-11	6.78e-09	major allergen Pru av 1	catalase activity [GO:0004096]; heme binding [GO:0020037]; metal ion binding [GO:0046872]; hydrogen peroxide catabolic process [GO:0042744]; response to oxidative stress [GO:0006979]	GO:0004096; GO:0006979; GO:0020037; GO:0042744; GO:0046872
XM_002277463.2	48.0123	1.42305	0.392605	3.62465	0.000289355	0.0101688	cytochrome P450 CYP72A219 isoform X1	calcium ion binding [GO:0005509]	GO:0005509
XM_002274273.3	28.5659	1.42178	0.407546	3.48864	0.000485479	0.0150041	uncharacterized protein LOC100255793	defense response [GO:0006952]; response to biotic stimulus [GO:0009607]	GO:0006952; GO:0009607
XM_010646478.1	9.08835	1.42046	0.437218	3.24887	0.00115866	0.0283988	ankyrin repeat-containing protein At2g01680
XM_002278684.3	16.7802	1.41987	0.423647	3.35155	0.000803598	0.0216125	cytochrome P450 CYP72A219	integral component of membrane [GO:0016021]	GO:0016021
XM_010657850.1	43.0515	1.41509	0.339936	4.16282	3.14e-05	0.00185248	G-type lectin S-receptor-like serine/threonine-protein kinase At4g27290 isoform X3	SAGA complex [GO:0000124]; transcription coactivator activity [GO:0003713]; histone H3 acetylation [GO:0043966]; regulation of transcription from RNA polymerase II promoter [GO:0006357]	GO:0000124; GO:0003713; GO:0006357; GO:0043966
XM_002268283.2	18.658	1.4145	0.394386	3.58658	0.000335041	0.0113432	rust resistance kinase Lr10-like isoform X1
XM_010646000.1	32.7712	1.41329	0.324652	4.35325	1.34e-05	0.000949626	pathogen-related protein isoform X2
XM_003635105.2	23.328	1.40902	0.358068	3.93505	8.32e-05	0.00398993	LEAF RUST 10 DISEASE-RESISTANCE LOCUS RECEPTOR-LIKE PROTEIN KINASE-like 2.1
XM_002263085.3	381.38	1.40754	0.23102	6.09274	1.11e-09	3.23e-07	18.2 kDa class I heat shock protein	Small heat shock protein HSP20; HSP20-like chaperone; Alpha crystallin/Hsp20 domain
XM_010667179.1	21.6135	1.40419	0.376539	3.72922	0.000192077	0.00746429
XM_002281318.2	255.1	1.39874	0.437236	3.19906	0.00137877	0.0323358	glutaredoxin-C11	Small heat shock protein HSP20; HSP20-like chaperone; Alpha crystallin/Hsp20 domain
XM_010657085.1	19.1706	1.39724	0.400759	3.48649	0.000489398	0.0150445	transcription factor JUNGBRUNNEN 1
XM_002267926.2	20.4828	1.39488	0.383393	3.63825	0.000274497	0.00978705	uncharacterized protein LOC104878679	cell [GO:0005623]; electron carrier activity [GO:0009055]; protein disulfide oxidoreductase activity [GO:0015035]; cell redox homeostasis [GO:0045454]	GO:0005623; GO:0009055; GO:0015035; GO:0045454
XM_002283215.2	33.2342	1.39287	0.327159	4.25747	2.07e-05	0.00135879		nucleus [GO:0005634]; DNA binding [GO:0003677]; regulation of transcription, DNA-templated [GO:0006355]; transcription, DNA-templated [GO:0006351]	GO:0003677; GO:0005634; GO:0006351; GO:0006355
XM_010649281.1	32.4065	1.39157	0.328513	4.23597	2.28e-05	0.0014598	cytochrome P450 78A3
XM_010664532.1	82.5577	1.39001	0.301736	4.6067	4.09e-06	0.000351597	auxin-responsive protein SAUR50-like
XM_002280093.2	47.8404	1.38974	0.389847	3.56483	0.000364086	0.0120974	ethylene-responsive transcription factor 5-like	integral component of membrane [GO:0016021]; membrane [GO:0016020]; heme binding [GO:0020037]; iron ion binding [GO:0005506]; oxidoreductase activity, acting on paired donors, with incorporation or reduction of molecular oxygen, NAD(P)H as one donor, and incorporation of one atom of oxygen [GO:0016709]; secondary metabolite biosynthetic process [GO:0044550]	GO:0005506; GO:0016020; GO:0016021; GO:0016709; GO:0020037; GO:0044550
XM_002266804.1	40.0189	1.3834	0.357954	3.86476	0.0001112	0.00484834		membrane [GO:0016020]; ATP binding [GO:0005524]; ATPase activity [GO:0016887]; inorganic phosphate transmembrane transporter activity [GO:0005315]; phosphate ion transmembrane transport [GO:0035435]	GO:0005315; GO:0005524; GO:0016020; GO:0016887; GO:0035435
XM_002282217.3	103.338	1.37464	0.246446	5.57787	2.43e-08	4.66e-06	putative RING-H2 finger protein ATL21A
XM_010657032.1	60.9611	1.3735	0.360462	3.81038	0.000138752	0.00575036	aldo-keto reductase family 4 member C9 isoform X1
XM_010648467.1	33.9564	1.36992	0.324852	4.21707	2.48e-05	0.00154337	probable LRR receptor-like serine/threonine-protein kinase At4g29180 isoform X2
XM_002273103.2	51.8843	1.36669	0.29125	4.69248	2.7e-06	0.000251298	probable LRR receptor-like serine/threonine-protein kinase At4g29180 isoform X2	oxidoreductase activity [GO:0016491]	GO:0016491
XM_003632736.2	45.0235	1.36296	0.3626	3.75886	0.00017069	0.00686188	WRKY transcription factor 18	mitochondrial matrix [GO:0005759]; chaperone binding [GO:0051087]; metal ion binding [GO:0046872]; unfolded protein binding [GO:0051082]; chaperone mediated protein folding requiring cofactor [GO:0051085]; response to unfolded protein [GO:0006986]	GO:0005759; GO:0006986; GO:0046872; GO:0051082; GO:0051085; GO:0051087
XM_010656290.1	44.3856	1.36272	0.359452	3.7911	0.000149981	0.00613049
XM_010650378.1	22.5702	1.36172	0.382155	3.56327	0.000366257	0.0121545	homeobox-leucine zipper protein HAT4
XM_010646187.1	20.0144	1.35737	0.404443	3.35614	0.00079038	0.0213212		integral component of membrane [GO:0016021]	GO:0016021
XM_010663078.1	149.518	1.35555	0.256823	5.27816	1.3e-07	1.88e-05	ankyrin repeat-containing protein At2g01680	nucleus [GO:0005634]; sequence-specific DNA binding [GO:0043565]; transcription factor activity, sequence-specific DNA binding [GO:0003700]	GO:0003700; GO:0005634; GO:0043565
XM_010650332.1	15.0796	1.3551	0.395959	3.42233	0.000620877	0.0178246	uncharacterized protein LOC100267696 isoform X1
XM_010657851.1	56.1578	1.35446	0.338741	3.99852	6.37e-05	0.00318866
XM_010658776.1	240.019	1.35412	0.315991	4.2853	1.82e-05	0.00122643	bifunctional nitrilase/nitrile hydratase NIT4B	ubiquitin protein ligase activity [GO:0061630]; zinc ion binding [GO:0008270]; proteasome-mediated ubiquitin-dependent protein catabolic process [GO:0043161]	GO:0008270; GO:0043161; GO:0061630
XM_010664513.1	47.6854	1.35395	0.320216	4.22823	2.36e-05	0.00149306	O-acyltransferase WSD1 isoform X2	COP9 signalosome [GO:0008180]; cytosol [GO:0005829]; COP9 signalosome assembly [GO:0010387]; cullin deneddylation [GO:0010388]	GO:0005829; GO:0008180; GO:0010387; GO:0010388
XM_003631450.2	14.2068	1.35297	0.39447	3.42983	0.000603949	0.0175074	probable glutathione S-transferase parA	hydrolase activity, acting on carbon-nitrogen (but not peptide) bonds [GO:0016810]; nitrogen compound metabolic process [GO:0006807]	GO:0006807; GO:0016810
XM_002263373.3	42.1434	1.35158	0.365853	3.69434	0.000220461	0.00831427	rust resistance kinase Lr10-like	integral component of membrane [GO:0016021]; plasma membrane [GO:0005886]; diacylglycerol O-acyltransferase activity [GO:0004144]; long-chain-alcohol O-fatty-acyltransferase activity [GO:0047196]; triglyceride biosynthetic process [GO:0019432]	GO:0004144; GO:0005886; GO:0016021; GO:0019432; GO:0047196
XM_002276756.3	75.6499	1.34826	0.292577	4.60821	4.06e-06	0.000351314	small heat shock protein 17.3 kDa	cytoplasm [GO:0005737]; glutathione transferase activity [GO:0004364]; glutathione metabolic process [GO:0006749]; toxin catabolic process [GO:0009407]	GO:0004364; GO:0005737; GO:0006749; GO:0009407
XM_010664533.1	19.7539	1.34678	0.390263	3.45095	0.000558627	0.0164064	aquaporin NIP6-1
NM_001280938.1	255.063	1.34307	0.346817	3.87256	0.000107697	0.00476423	dnaJ homolog subfamily B member 6-A isoform X1
XM_002272952.2	16.7586	1.34291	0.389554	3.4473	0.000566227	0.0166114		integral component of plasma membrane [GO:0005887]; borate transmembrane transporter activity [GO:0046715]; glycerol channel activity [GO:0015254]; urea transmembrane transporter activity [GO:0015204]; water channel activity [GO:0015250]; cellular water homeostasis [GO:0009992]; ion transmembrane transport [GO:0034220]	GO:0005887; GO:0009992; GO:0015204; GO:0015250; GO:0015254; GO:0034220; GO:0046715
XM_010656091.1	150.03	1.34227	0.295716	4.53907	5.65e-06	0.000463323	ethylene-responsive transcription factor ERF104-like	kinesin complex [GO:0005871]; microtubule [GO:0005874]; ATP binding [GO:0005524]; ATPase activity [GO:0016887]; microtubule motor activity [GO:0003777]; microtubule-based movement [GO:0007018]	GO:0003777; GO:0005524; GO:0005871; GO:0005874; GO:0007018; GO:0016887
XR_785240.1	43.6268	1.34191	0.351372	3.81905	0.000133965	0.00557786	pleiotropic drug resistance protein 1
XM_002282203.2	244.092	1.34064	0.257507	5.20625	1.93e-07	2.65e-05	universal stress protein A-like protein	DNA binding [GO:0003677]; regulation of transcription, DNA-templated [GO:0006355]	GO:0003677; GO:0006355
XM_010656415.1	25.859	1.33959	0.383147	3.49627	0.000471817	0.0147279	nudix hydrolase 8	integral component of membrane [GO:0016021]; plasma membrane [GO:0005886]; ATP binding [GO:0005524]; ATPase activity, coupled to transmembrane movement of substances [GO:0042626]	GO:0005524; GO:0005886; GO:0016021; GO:0042626
XM_002275827.2	44.6341	1.33446	0.362556	3.6807	0.000232591	0.00861424	uncharacterized protein LOC100254093
XM_002280178.2	28.0868	1.33373	0.369241	3.6121	0.000303728	0.0105144	mini zinc finger protein 1
XM_010660455.1	24.4848	1.32961	0.428864	3.10031	0.00193317	0.0417359	23.6 kDa heat shock protein, mitochondrial	chloroplast stroma [GO:0009570]; mitochondrion [GO:0005739]; ATP binding [GO:0005524]; glutamate-tRNA ligase activity [GO:0004818]; RNA binding [GO:0003723]; tRNA binding [GO:0000049]; zinc ion binding [GO:0008270]; glutamyl-tRNA aminoacylation [GO:0006424]; tRNA aminoacylation for mitochondrial protein translation [GO:0070127]	GO:0000049; GO:0003723; GO:0004818; GO:0005524; GO:0005739; GO:0006424; GO:0008270; GO:0009570; GO:0070127
XM_010665057.1	8.64722	1.32892	0.434618	3.05767	0.00223068	0.046188	protein trichome birefringence-like 10	vacuolar proton-transporting V-type ATPase, V1 domain [GO:0000221]; hydrogen-exporting ATPase activity, phosphorylative mechanism [GO:0008553]; proton-transporting ATPase activity, rotational mechanism [GO:0046961]; ATP hydrolysis coupled proton transport [GO:0015991]	GO:0000221; GO:0008553; GO:0015991; GO:0046961
XM_002270596.2	39.4313	1.32887	0.392481	3.38583	0.000709646	0.0197449	uncharacterized protein LOC100261582	Small heat shock protein HSP20; HSP20-like chaperone; Alpha crystallin/Hsp20 domain
XM_002272320.2	87.0365	1.32853	0.296014	4.48805	7.19e-06	0.000566869	trans-resveratrol di-O-methyltransferase-like	Golgi apparatus [GO:0005794]; integral component of membrane [GO:0016021]; O-acetyltransferase activity [GO:0016413]; cell wall organization or biogenesis [GO:0071554]	GO:0005794; GO:0016021; GO:0016413; GO:0071554
XM_002283093.2	193.76	1.328	0.278899	4.76159	1.92e-06	0.000193619		protein phosphatase type 1 complex [GO:0000164]; protein phosphatase inhibitor activity [GO:0004864]; regulation of phosphoprotein phosphatase activity [GO:0043666]; regulation of signal transduction [GO:0009966]	GO:0000164; GO:0004864; GO:0009966; GO:0043666
XM_002281332.3	47.2521	1.32677	0.388619	3.41406	0.000640021	0.0182819	uncharacterized protein LOC100257492 isoform X2	O-methyltransferase activity [GO:0008171]; S-adenosylmethionine-dependent methyltransferase activity [GO:0008757]; aromatic compound biosynthetic process [GO:0019438]	GO:0008171; GO:0008757; GO:0019438
XM_010664539.1	43.1187	1.32597	0.336534	3.94008	8.15e-05	0.00391419		integral component of membrane [GO:0016021]; transporter activity [GO:0005215]; oligopeptide transport [GO:0006857]	GO:0005215; GO:0006857; GO:0016021
XM_010658568.1	30.1279	1.32501	0.332197	3.98864	6.65e-05	0.00328188	rust resistance kinase Lr10	phosphatidate phosphatase activity [GO:0008195]	GO:0008195
XM_010652682.1	141.612	1.31645	0.297571	4.424	9.69e-06	0.000723693	putative beta-D-xylosidase isoform X1
XM_010664156.1	29.1406	1.31356	0.330364	3.97609	7.01e-05	0.00342179	purine permease 1
XM_002276315.3	120.228	1.31335	0.327323	4.01238	6.01e-05	0.00303776	CCG-binding protein 1	apoplast [GO:0048046]; plant-type cell wall [GO:0009505]; alpha-L-arabinofuranosidase activity [GO:0046556]; xylan 1,4-beta-xylosidase activity [GO:0009044]; arabinan catabolic process [GO:0031222]; seed coat development [GO:0010214]; xylan catabolic process [GO:0045493]	GO:0009044; GO:0009505; GO:0010214; GO:0031222; GO:0045493; GO:0046556; GO:0048046
XM_002285682.3	34.0817	1.31295	0.339147	3.87132	0.000108247	0.00476423	WAT1-related protein At1g21890	integral component of membrane [GO:0016021]; transporter activity [GO:0005215]	GO:0005215; GO:0016021
XM_002284848.3	375.274	1.3078	0.196269	6.66328	2.68e-11	1.31e-08	dnaJ homolog subfamily B member 6-A isoform X1	chloroplast [GO:0009507]; embryo development ending in seed dormancy [GO:0009793]	GO:0009507; GO:0009793
XM_010665922.1	70.2736	1.30708	0.318165	4.10819	3.99e-05	0.0022001	dnaJ homolog subfamily B member 13	integral component of membrane [GO:0016021]; plasma membrane [GO:0005886]; amino acid transmembrane transporter activity [GO:0015171]; amino acid export [GO:0032973]; amino acid homeostasis [GO:0080144]; amino acid import [GO:0043090]	GO:0005886; GO:0015171; GO:0016021; GO:0032973; GO:0043090; GO:0080144
XM_002269003.3	133.113	1.30651	0.305447	4.27737	1.89e-05	0.00125209	rust resistance kinase Lr10-like isoform X2	Small heat shock protein HSP20; HSP20-like chaperone; Alpha crystallin/Hsp20 domain
XM_003632975.2	286.167	1.30383	0.310591	4.19789	2.69e-05	0.00165686	18.1 kDa class I heat shock protein	protein folding [GO:0006457]	GO:0006457
XM_010664508.1	15.6743	1.3028	0.391191	3.33035	0.000867365	0.0229138	rust resistance kinase Lr10 isoform X1	calcium ion binding [GO:0005509]	GO:0005509
XM_002280899.3	402.405	1.30033	0.428916	3.03166	0.00243215	0.0491452	ABC transporter G family member 29	Small heat shock protein HSP20; HSP20-like chaperone; Alpha crystallin/Hsp20 domain
XM_002275140.2	34.8319	1.29111	0.312394	4.13295	3.58e-05	0.00205487	LEAF RUST 10 DISEASE-RESISTANCE LOCUS RECEPTOR-LIKE PROTEIN KINASE-like 2.3 isoform X2
XM_010656323.1	130.947	1.28963	0.274162	4.7039	2.55e-06	0.000240985	probable LRR receptor-like serine/threonine-protein kinase At3g47570	integral component of membrane [GO:0016021]; plasma membrane [GO:0005886]; ATP binding [GO:0005524]; ATPase activity, coupled to transmembrane movement of substances [GO:0042626]	GO:0005524; GO:0005886; GO:0016021; GO:0042626
XM_010648697.1	38.5293	1.28505	0.332133	3.86909	0.000109241	0.00478626		ATP binding [GO:0005524]; protein tyrosine kinase activity [GO:0004713]	GO:0004713; GO:0005524
XM_010657437.1	24.0455	1.2847	0.367035	3.50021	0.000464894	0.0145288	heat shock protein 101
XR_786941.1	52.7331	1.28194	0.38753	3.30799	0.00093969	0.0243448	catalase isozyme 1
XM_010664718.1	132.811	1.28139	0.315617	4.05995	4.91e-05	0.00261134	receptor like protein 30-like	ATP binding [GO:0005524]; protein metabolic process [GO:0019538]	GO:0005524; GO:0019538
XM_003631877.2	1279.1	1.28118	0.187504	6.83285	8.32e-12	4.46e-09	probable glutathione S-transferase	cytoplasm [GO:0005737]; catalase activity [GO:0004096]; heme binding [GO:0020037]; metal ion binding [GO:0046872]; hydrogen peroxide catabolic process [GO:0042744]; response to hydrogen peroxide [GO:0042542]	GO:0004096; GO:0005737; GO:0020037; GO:0042542; GO:0042744; GO:0046872
XM_010657029.1	95.1641	1.281	0.320735	3.99396	6.5e-05	0.00323261
XM_002268738.3	87.7862	1.28074	0.313131	4.09012	4.31e-05	0.00234972		cytoplasm [GO:0005737]; glutathione transferase activity [GO:0004364]; glutathione metabolic process [GO:0006749]; toxin catabolic process [GO:0009407]	GO:0004364; GO:0005737; GO:0006749; GO:0009407
XM_010657852.1	49.0527	1.28064	0.368308	3.47709	0.000506891	0.0153061	chaperone protein dnaJ 11, chloroplastic
XM_002280660.3	23.623	1.28059	0.370658	3.4549	0.000550499	0.0162567	probable sarcosine oxidase	spermidine synthase activity [GO:0004766]; polyamine biosynthetic process [GO:0006596]	GO:0004766; GO:0006596
XM_002265808.3	399.185	1.27608	0.208796	6.11162	9.86e-10	2.91e-07	cellulose synthase-like protein E6
XM_010650542.1	20.7547	1.27542	0.378584	3.36891	0.000754652	0.0206482	trans-resveratrol di-O-methyltransferase-like	sarcosine oxidase activity [GO:0008115]; tetrahydrofolate metabolic process [GO:0046653]	GO:0008115; GO:0046653
XM_010648686.1	93.8747	1.27465	0.255598	4.98691	6.14e-07	7.28e-05	2-alkenal reductase (NADP(+)-dependent)
XM_003633200.2	25.1199	1.2732	0.402355	3.16436	0.00155422	0.0353476		O-methyltransferase activity [GO:0008171]; S-adenosylmethionine-dependent methyltransferase activity [GO:0008757]; aromatic compound biosynthetic process [GO:0019438]	GO:0008171; GO:0008757; GO:0019438
XM_002279684.2	59.4339	1.27312	0.331036	3.84587	0.000120126	0.00516194	long chain base biosynthesis protein 2a isoform X1	oxidoreductase activity [GO:0016491]; zinc ion binding [GO:0008270]	GO:0008270; GO:0016491
XM_010664005.1	34.3822	1.26516	0.355524	3.55857	0.000372883	0.012253	beta-glucosidase 12
XM_002275432.3	82.7752	1.25915	0.313476	4.01673	5.9e-05	0.00299822	uncharacterized protein LOC100853073	integral component of membrane [GO:0016021]; pyridoxal phosphate binding [GO:0030170]; transferase activity [GO:0016740]; biosynthetic process [GO:0009058]	GO:0009058; GO:0016021; GO:0016740; GO:0030170
XM_003632070.2	48.5495	1.25689	0.312308	4.02451	5.71e-05	0.00293984	protein NRT1/ PTR FAMILY 6.2 isoform X1
XM_003634967.2	18.5717	1.25481	0.406415	3.08751	0.00201841	0.0430129	cellulose synthase-like protein E6	cytoplasm [GO:0005737]; transition metal ion binding [GO:0046914]; cellular transition metal ion homeostasis [GO:0046916]; metal ion transport [GO:0030001]	GO:0005737; GO:0030001; GO:0046914; GO:0046916
XM_010658118.1	40.2678	1.25432	0.315756	3.97242	7.11e-05	0.00346222	pyruvate, phosphate dikinase, chloroplastic isoform X2	integral component of membrane [GO:0016021]; transporter activity [GO:0005215]; oligopeptide transport [GO:0006857]	GO:0005215; GO:0006857; GO:0016021
XM_002274254.3	120.562	1.25327	0.272148	4.60511	4.12e-06	0.000353161	transcription factor bHLH77
XM_010651529.1	122.075	1.25202	0.359916	3.47865	0.000503951	0.0152447
XM_002264933.3	433.891	1.25179	0.214144	5.84553	5.05e-09	1.17e-06	cellulose synthase-like protein E6
XR_786981.1	16.0172	1.25137	0.406091	3.08151	0.00205953	0.0435522	uncharacterized protein LOC100267696 isoform X1
XM_002266237.3	57.0882	1.25004	0.302319	4.13483	3.55e-05	0.00204398	uncharacterized protein LOC100261105	Golgi apparatus [GO:0005794]; integral component of membrane [GO:0016021]; plasma membrane [GO:0005886]; cellulose synthase (UDP-forming) activity [GO:0016760]; cellulose synthase activity [GO:0016759]; cell wall organization [GO:0071555]; cellulose biosynthetic process [GO:0030244]; plant-type primary cell wall biogenesis [GO:0009833]	GO:0005794; GO:0005886; GO:0009833; GO:0016021; GO:0016759; GO:0016760; GO:0030244; GO:0071555
XM_002282402.3	233.207	1.24628	0.307261	4.0561	4.99e-05	0.00263901	2-alkenal reductase (NADP(+)-dependent) isoform X2	Small heat shock protein HSP20; HSP20-like chaperone; Alpha crystallin/Hsp20 domain
XM_002273294.2	100.728	1.24509	0.296971	4.19263	2.76e-05	0.00167945	heat shock protein 83
XM_003633157.2	201.901	1.24289	0.334416	3.71659	0.00020193	0.00780196	rust resistance kinase Lr10-like isoform X2	oxidoreductase activity [GO:0016491]; zinc ion binding [GO:0008270]	GO:0008270; GO:0016491
XM_002273986.2	59.775	1.23319	0.381709	3.23071	0.00123484	0.0298566		ATP binding [GO:0005524]; protein folding [GO:0006457]; response to stress [GO:0006950]	GO:0005524; GO:0006457; GO:0006950
XM_010664507.1	16.3165	1.22952	0.396971	3.09726	0.0019532	0.0419994	lysosomal Pro-X carboxypeptidase isoform X1	integral component of membrane [GO:0016021]; ATP binding [GO:0005524]; protein kinase activity [GO:0004672]	GO:0004672; GO:0005524; GO:0016021
XR_788247.1	208.88	1.22601	0.255182	4.80447	1.55e-06	0.000162517	stress enhanced protein 2, chloroplastic
XM_002271925.2	101.878	1.22404	0.261781	4.67582	2.93e-06	0.000267939		proton-transporting V-type ATPase, V1 domain [GO:0033180]; ATP binding [GO:0005524]; hydrolase activity, acting on acid anhydrides, catalyzing transmembrane movement of substances [GO:0016820]; ATP hydrolysis coupled proton transport [GO:0015991]; ATP metabolic process [GO:0046034]	GO:0005524; GO:0015991; GO:0016820; GO:0033180; GO:0046034
XM_002280109.2	261.858	1.22358	0.246458	4.96466	6.88e-07	7.95e-05	rust resistance kinase Lr10-like	chloroplast thylakoid membrane [GO:0009535]; integral component of membrane [GO:0016021]	GO:0009535; GO:0016021
XR_077711.3	179.32	1.22075	0.223062	5.47268	4.43e-08	7.57e-06	flotillin-like protein 4
XM_010664525.1	39.0569	1.21963	0.312743	3.89979	9.63e-05	0.00444322	cytochrome P450 84A1
XM_002283041.2	72.5809	1.21217	0.26755	4.53064	5.88e-06	0.000477812		Flotillin family
XM_002272608.3	63.9209	1.21216	0.322986	3.75297	0.000174751	0.00692912	probable polyamine transporter At1g31830 isoform X2	integral component of membrane [GO:0016021]; membrane [GO:0016020]; heme binding [GO:0020037]; iron ion binding [GO:0005506]; oxidoreductase activity, acting on paired donors, with incorporation or reduction of molecular oxygen, NAD(P)H as one donor, and incorporation of one atom of oxygen [GO:0016709]; lignin biosynthetic process [GO:0009809]	GO:0005506; GO:0009809; GO:0016020; GO:0016021; GO:0016709; GO:0020037
XM_010664715.1	21.3533	1.21019	0.363671	3.3277	0.000875652	0.0230684	uncharacterized protein LOC100263426 isoform X2
XM_002263781.2	81.2825	1.20691	0.293662	4.10985	3.96e-05	0.00219799	NAD kinase 2, chloroplastic
XR_787608.1	49.9929	1.2069	0.350535	3.44302	0.00057525	0.0168209	ethylene-responsive transcription factor 2
XM_002284571.3	251.733	1.20587	0.278967	4.32263	1.54e-05	0.00106553	dirigent protein 22	NAD+ kinase activity [GO:0003951]; NAD metabolic process [GO:0019674]; NADP biosynthetic process [GO:0006741]	GO:0003951; GO:0006741; GO:0019674
XM_002279549.2	33.1282	1.20528	0.380937	3.16398	0.00155626	0.035364	protein DOWNY MILDEW RESISTANCE 6	nucleus [GO:0005634]; DNA binding [GO:0003677]; transcription factor activity, sequence-specific DNA binding [GO:0003700]; transcription, DNA-templated [GO:0006351]	GO:0003677; GO:0003700; GO:0005634; GO:0006351
XM_002283363.3	63.0613	1.20507	0.383253	3.14431	0.00166477	0.0372614	G-type lectin S-receptor-like serine/threonine-protein kinase At1g11410 isoform X1	apoplast [GO:0048046]; integral component of membrane [GO:0016021]; guiding stereospecific synthesis activity [GO:0042349]; phenylpropanoid biosynthetic process [GO:0009699]	GO:0009699; GO:0016021; GO:0042349; GO:0048046
XM_002273604.3	43.8058	1.20444	0.368848	3.26542	0.00109302	0.0272074	uncharacterized protein LOC100252764	dioxygenase activity [GO:0051213]; metal ion binding [GO:0046872]	GO:0046872; GO:0051213
XM_010648805.1	36.9452	1.20361	0.314653	3.82521	0.00013066	0.00546571	uncharacterized protein LOC100260747
XM_002268092.3	139.743	1.20105	0.270543	4.43942	9.02e-06	0.000683249	O-acyltransferase WSD1
NM_001281136.1	109.749	1.19938	0.370386	3.23818	0.00120293	0.0292698	probable calcium-binding protein CML29
XM_010649429.1	91.1577	1.199	0.290131	4.13262	3.59e-05	0.00205487		integral component of membrane [GO:0016021]; plasma membrane [GO:0005886]; diacylglycerol O-acyltransferase activity [GO:0004144]; long-chain-alcohol O-fatty-acyltransferase activity [GO:0047196]; triglyceride biosynthetic process [GO:0019432]	GO:0004144; GO:0005886; GO:0016021; GO:0019432; GO:0047196
XM_002285796.2	696.32	1.19462	0.285565	4.18336	2.87e-05	0.00171917	bifunctional nitrilase/nitrile hydratase NIT4B, partial
XM_010663826.1	59.4734	1.19412	0.29959	3.98585	6.72e-05	0.00330813	protein DOWNY MILDEW RESISTANCE 6
XM_002268744.3	14.2073	1.19392	0.392394	3.04265	0.00234504	0.0478538	metacaspase-1 isoform X1	hydrolase activity, acting on carbon-nitrogen (but not peptide) bonds [GO:0016810]; nitrogen compound metabolic process [GO:0006807]	GO:0006807; GO:0016810
XR_787249.1	50.7444	1.19375	0.371268	3.21534	0.00130291	0.0310543	aldo-keto reductase family 4 member C9 isoform X1	intracellular ribonucleoprotein complex [GO:0030529]; nucleus [GO:0005634]; nucleotide binding [GO:0000166]; RNA binding [GO:0003723]; RNA processing [GO:0006396]	GO:0000166; GO:0003723; GO:0005634; GO:0006396; GO:0030529
XM_002271043.2	51.8901	1.19284	0.283472	4.20795	2.58e-05	0.00159584	salicylic acid-binding protein 2	plasma membrane [GO:0005886]; developmental process involved in reproduction [GO:0003006]	GO:0003006; GO:0005886
XM_010655937.1	39.5993	1.19218	0.304449	3.91585	9.01e-05	0.00419373	heavy metal-associated isoprenylated plant protein 21
XM_010648292.1	189.533	1.18979	0.25346	4.69419	2.68e-06	0.000250719	neutral invertase	hydrolase activity [GO:0016787]	GO:0016787
XM_002284087.2	137.544	1.18921	0.294694	4.0354	5.45e-05	0.0028381	uncharacterized protein LOC100264929	cytoplasm [GO:0005737]; transition metal ion binding [GO:0046914]; cellular transition metal ion homeostasis [GO:0046916]; metal ion transport [GO:0030001]	GO:0005737; GO:0030001; GO:0046914; GO:0046916
NM_001281047.1	194.386	1.18801	0.253109	4.69366	2.68e-06	0.000250719	rust resistance kinase Lr10-like	glycopeptide alpha-N-acetylgalactosaminidase activity [GO:0033926]	GO:0033926
XM_002272626.2	180.751	1.18569	0.21679	5.4693	4.52e-08	7.67e-06	protein NRT1/ PTR FAMILY 6.2 isoform X1	chloroplast thylakoid membrane [GO:0009535]; integral component of membrane [GO:0016021]	GO:0009535; GO:0016021
XM_010664518.1	73.6223	1.18458	0.328705	3.60379	0.000313615	0.0107797	aldo-keto reductase family 4 member C9 isoform X1
XM_002281939.2	40.8749	1.18228	0.301819	3.91717	8.96e-05	0.0041899
XM_010655936.1	48.1722	1.18119	0.288914	4.08839	4.34e-05	0.00236256	uncharacterized protein LOC100250554	cytoplasm [GO:0005737]; microtubule [GO:0005874]; GTP binding [GO:0005525]; GTPase activity [GO:0003924]; structural constituent of cytoskeleton [GO:0005200]; microtubule-based process [GO:0007017]	GO:0003924; GO:0005200; GO:0005525; GO:0005737; GO:0005874; GO:0007017
XM_010660833.1	23.9562	1.18013	0.386487	3.05347	0.00226208	0.046658
XM_010665161.1	362.229	1.17715	0.247824	4.74994	2.03e-06	0.000204243	cellulose synthase-like protein G2 isoform X1	hydrolase activity, acting on glycosyl bonds [GO:0016798]	GO:0016798
XM_010645997.1	33.693	1.1765	0.314867	3.7365	0.0001866	0.00727252	glutathione transferase GST 23	integral component of membrane [GO:0016021]; cytochrome complex assembly [GO:0017004]; oxidation-reduction process [GO:0055114]	GO:0016021; GO:0017004; GO:0055114
XM_010651745.1	26.1673	1.17222	0.372426	3.14753	0.00164654	0.036954	pleiotropic drug resistance protein 2 isoform X1	integral component of membrane [GO:0016021]	GO:0016021
XM_002285184.3	27.8724	1.17171	0.338794	3.45848	0.000543231	0.0161226	receptor-like protein 12	cytoplasm [GO:0005737]; glutathione transferase activity [GO:0004364]; glutathione metabolic process [GO:0006749]; toxin catabolic process [GO:0009407]	GO:0004364; GO:0005737; GO:0006749; GO:0009407
XM_002267155.3	25.2798	1.1705	0.340213	3.44048	0.000580681	0.0169427	pyruvate, phosphate dikinase, chloroplastic isoform X2
XM_010663963.1	42.8589	1.16924	0.350441	3.33649	0.000848434	0.0225247
XM_002278776.3	140.892	1.16535	0.347011	3.35826	0.000784347	0.0212654	transcription factor IBH1
XR_786605.1	92.56	1.16484	0.252184	4.61902	3.86e-06	0.000337847	chaperone protein dnaJ 20, chloroplastic
XM_003632002.2	111.544	1.16387	0.248074	4.69163	2.71e-06	0.000251475	uncharacterized protein C6C3.02c
XM_002264118.3	655.746	1.16276	0.225954	5.14601	2.66e-07	3.46e-05	hybrid signal transduction histidine kinase A	DnaJ domain
XM_002285599.2	135.033	1.1627	0.306689	3.79113	0.000149961	0.00613049	uncharacterized protein LOC100257260	mitochondrion [GO:0005739]; nucleus [GO:0005634]; mitochondrion organization [GO:0007005]	GO:0005634; GO:0005739; GO:0007005
XM_002266352.2	491.289	1.16253	0.278488	4.17442	2.99e-05	0.00177224	ankyrin repeat-containing protein At2g01680
XM_002284553.2	177.284	1.16143	0.289206	4.01594	5.92e-05	0.00300115	caffeoylshikimate esterase isoform X1	integral component of membrane [GO:0016021]	GO:0016021
XM_010657849.1	55.4216	1.15957	0.352791	3.28685	0.00101315	0.0257856	premnaspirodiene oxygenase-like
XM_003635180.2	36.8819	1.15605	0.311973	3.70562	0.000210874	0.00804914	anthocyanidin 3-O-glucosyltransferase 2-like	membrane [GO:0016020]; lipase activity [GO:0016298]; lipid metabolic process [GO:0006629]	GO:0006629; GO:0016020; GO:0016298
XM_010646246.1	20.6328	1.15463	0.379342	3.04377	0.00233634	0.047749		membrane [GO:0016020]; heme binding [GO:0020037]; iron ion binding [GO:0005506]; oxidoreductase activity, acting on paired donors, with incorporation or reduction of molecular oxygen, NAD(P)H as one donor, and incorporation of one atom of oxygen [GO:0016709]; secondary metabolite biosynthetic process [GO:0044550]	GO:0005506; GO:0016020; GO:0016709; GO:0020037; GO:0044550
XM_002264847.2	34.513	1.15457	0.350127	3.29757	0.000975252	0.0250483	uncharacterized protein LOC100264507	intracellular membrane-bounded organelle [GO:0043231]; quercetin 3-O-glucosyltransferase activity [GO:0080043]; quercetin 7-O-glucosyltransferase activity [GO:0080044]; flavonoid biosynthetic process [GO:0009813]; flavonoid glucuronidation [GO:0052696]	GO:0009813; GO:0043231; GO:0052696; GO:0080043; GO:0080044
XM_010650279.1	48.5553	1.15313	0.298831	3.85881	0.000113939	0.00492767		zinc ion binding [GO:0008270]	GO:0008270
NM_001281019.1	169.353	1.15303	0.36152	3.1894	0.00142571	0.0331561		sequence-specific DNA binding [GO:0043565]; transcription factor activity, sequence-specific DNA binding [GO:0003700]	GO:0003700; GO:0043565
XM_010657736.1	22.2675	1.15051	0.379756	3.0296	0.00244879	0.0493697
XM_002273871.3	43.7611	1.14444	0.330304	3.46482	0.000530586	0.0158785	probable tocopherol O-methyltransferase, chloroplastic	extracellular region [GO:0005576]	GO:0005576
XM_010654113.1	46.1874	1.14353	0.29851	3.8308	0.000127727	0.00539352
XM_002269713.3	522.809	1.13899	0.298643	3.81389	0.000136797	0.00567813	heme-binding-like protein At3g10130, chloroplastic isoform X1	cytoplasm [GO:0005737]; 2-methyl-6-phytyl-1,4-benzoquinone methyltransferase activity [GO:0051741]; S-adenosylmethionine-dependent methyltransferase activity [GO:0008757]; tocopherol O-methyltransferase activity [GO:0050342]; methylation [GO:0032259]; vitamin E biosynthetic process [GO:0010189]	GO:0005737; GO:0008757; GO:0010189; GO:0032259; GO:0050342; GO:0051741
XM_010653652.1	107.206	1.13843	0.326895	3.48257	0.000496629	0.015167	trehalose-phosphate phosphatase A
XM_010655790.1	80	1.13842	0.293812	3.87467	0.000106768	0.0047556	uncharacterized aarF domain-containing protein kinase At5g05200, chloroplastic
XM_010664111.1	83.1749	1.13504	0.308055	3.68455	0.000229111	0.0085551		cytoplasm [GO:0005737]; trehalose-phosphatase activity [GO:0004805]; trehalose biosynthetic process [GO:0005992]; trehalose metabolism in response to stress [GO:0070413]	GO:0004805; GO:0005737; GO:0005992; GO:0070413
XM_002275429.3	215.259	1.13483	0.275821	4.11437	3.88e-05	0.00217788		Protein kinase-like domain; UbiB domain
XM_010656594.1	53.2051	1.13317	0.332712	3.40585	0.000659575	0.0186363	uncharacterized protein LOC100257151
XM_010659824.1	52.945	1.12892	0.277374	4.07004	4.7e-05	0.00253093	G-type lectin S-receptor-like serine/threonine-protein kinase At4g27290
XM_002285200.2	18.4534	1.12715	0.365994	3.07971	0.00207204	0.0437135
XM_010645996.1	44.9877	1.12616	0.335526	3.35639	0.000789662	0.0213212	probable glutathione S-transferase	integral component of membrane [GO:0016021]; plasma membrane [GO:0005886]; plasmodesma [GO:0009506]; ATP binding [GO:0005524]; protein serine/threonine kinase activity [GO:0004674]; defense response [GO:0006952]; protein phosphorylation [GO:0006468]; recognition of pollen [GO:0048544]	GO:0004674; GO:0005524; GO:0005886; GO:0006468; GO:0006952; GO:0009506; GO:0016021; GO:0048544
XM_010656595.1	53.4512	1.12522	0.353426	3.18374	0.00145384	0.0335416	LOW QUALITY PROTEIN: heparan-alpha-glucosaminide N-acetyltransferase
XM_002280496.2	127.107	1.12497	0.265927	4.23035	2.33e-05	0.00148399	plasma membrane-associated cation-binding protein 1	cytoplasm [GO:0005737]; glutathione transferase activity [GO:0004364]; glutathione metabolic process [GO:0006749]; toxin catabolic process [GO:0009407]	GO:0004364; GO:0005737; GO:0006749; GO:0009407
XM_003633578.2	96.9419	1.12391	0.253988	4.42504	9.64e-06	0.000723693	crocetin glucosyltransferase, chloroplastic-like
XM_002263028.3	48.3078	1.1215	0.308366	3.63692	0.000275919	0.00979933	lectin	anchored component of plasma membrane [GO:0046658]; cellular response to stimulus [GO:0051716]	GO:0046658; GO:0051716
XM_002263461.3	35.123	1.11976	0.342935	3.26521	0.00109382	0.0272074
XM_010650448.1	41.3276	1.11597	0.33792	3.30249	0.00095832	0.0247318		Phloem protein 2-like
XM_010664141.1	26.963	1.1156	0.362742	3.07547	0.00210173	0.0441764
XM_010660427.1	28.5745	1.11421	0.341581	3.26192	0.00110659	0.0274149	pathogenesis-related genes transcriptional activator PTI5
XM_002280743.3	897.422	1.11406	0.235069	4.7393	2.14e-06	0.000211291
XM_010657174.1	89.2889	1.11174	0.283518	3.92124	8.81e-05	0.00416476	ultraviolet-B receptor UVR8	nucleus [GO:0005634]; DNA binding [GO:0003677]; transcription factor activity, sequence-specific DNA binding [GO:0003700]; transcription, DNA-templated [GO:0006351]	GO:0003677; GO:0003700; GO:0005634; GO:0006351
XM_010659267.1	22.9524	1.11011	0.347417	3.19531	0.00139679	0.0326534	uncharacterized protein At1g04910 isoform X2
XM_010655939.1	242.543	1.1086	0.263493	4.20731	2.58e-05	0.00159666	E3 ubiquitin-protein ligase MIEL1
XM_002279540.2	26.74	1.10777	0.34427	3.21773	0.00129208	0.0309062	importin-9 isoform X2	cytoplasm [GO:0005737]; integral component of membrane [GO:0016021]	GO:0005737; GO:0016021
XM_010650280.1	41.6553	1.10655	0.308222	3.5901	0.000330556	0.0112339	uncharacterized protein LOC100263050	zinc ion binding [GO:0008270]	GO:0008270
XM_010649986.1	41.7782	1.10368	0.296947	3.71676	0.000201794	0.00780196	indole-3-acetic acid-induced protein ARG2
XM_002271965.2	38.7359	1.1025	0.326714	3.37452	0.000739458	0.0202739	thaumatin-like protein 1b
XM_002270603.3	2463.86	1.09978	0.250082	4.39768	1.09e-05	0.000803804	long chain base biosynthesis protein 2a isoform X1	response to stress [GO:0006950]	GO:0006950
XM_002265889.3	27.0423	1.09942	0.348002	3.15924	0.00158179	0.0358529	electron transfer flavoprotein subunit beta, mitochondrial	Thaumatin
XM_010662392.1	68.4332	1.09878	0.305901	3.59193	0.000328238	0.0111834	G-type lectin S-receptor-like serine/threonine-protein kinase At4g27290 isoform X2
XM_002284716.2	82.4691	1.09732	0.260083	4.21913	2.45e-05	0.00153647		mitochondrial electron transfer flavoprotein complex [GO:0017133]; electron carrier activity [GO:0009055]; oxidation-reduction process [GO:0055114]	GO:0009055; GO:0017133; GO:0055114
XM_010646004.1	25.3537	1.09641	0.34322	3.19448	0.00140082	0.0326623	protein NRT1/ PTR FAMILY 6.2 isoform X1	integral component of membrane [GO:0016021]; plasma membrane [GO:0005886]; plasmodesma [GO:0009506]; ATP binding [GO:0005524]; protein serine/threonine kinase activity [GO:0004674]; defense response [GO:0006952]; protein phosphorylation [GO:0006468]; recognition of pollen [GO:0048544]	GO:0004674; GO:0005524; GO:0005886; GO:0006468; GO:0006952; GO:0009506; GO:0016021; GO:0048544
XM_010665338.1	58.2783	1.0944	0.275317	3.97506	7.04e-05	0.00343035	L-type lectin-domain containing receptor kinase IV.1
XM_010658119.1	39.3466	1.09412	0.314035	3.48408	0.00049383	0.0151159	primary amine oxidase	integral component of membrane [GO:0016021]; transporter activity [GO:0005215]; oligopeptide transport [GO:0006857]	GO:0005215; GO:0006857; GO:0016021
XM_010655949.1	28.0411	1.09292	0.352659	3.09909	0.00194113	0.0418405	protein SRG1 isoform X1	integral component of membrane [GO:0016021]; ATP binding [GO:0005524]; carbohydrate binding [GO:0030246]; protein kinase activity [GO:0004672]	GO:0004672; GO:0005524; GO:0016021; GO:0030246
XM_002275836.3	330.32	1.08973	0.232994	4.67705	2.91e-06	0.000267254	pleiotropic drug resistance protein 1-like	copper ion binding [GO:0005507]; primary amine oxidase activity [GO:0008131]; quinone binding [GO:0048038]; amine metabolic process [GO:0009308]	GO:0005507; GO:0008131; GO:0009308; GO:0048038
XM_002271599.2	33.7123	1.08938	0.315479	3.45308	0.000554222	0.0163265	pleiotropic drug resistance protein 2	dioxygenase activity [GO:0051213]; metal ion binding [GO:0046872]	GO:0046872; GO:0051213
XM_010656413.1	139.893	1.08496	0.317799	3.41398	0.000640213	0.0182819	ankyrin repeat-containing protein At2g01680	integral component of membrane [GO:0016021]; plasma membrane [GO:0005886]; ATP binding [GO:0005524]; ATPase activity, coupled to transmembrane movement of substances [GO:0042626]	GO:0005524; GO:0005886; GO:0016021; GO:0042626
XM_010660426.1	65.0587	1.08153	0.347607	3.11137	0.00186223	0.0406958	cellulose synthase-like protein E6	integral component of membrane [GO:0016021]; plasma membrane [GO:0005886]; ATP binding [GO:0005524]; ATPase activity, coupled to transmembrane movement of substances [GO:0042626]	GO:0005524; GO:0005886; GO:0016021; GO:0042626
XM_002278497.3	49.5985	1.08134	0.343527	3.14776	0.00164529	0.036954	auxin-responsive protein SAUR36	cytosol [GO:0005829]; methylosome [GO:0034709]; pICln-Sm protein complex [GO:0034715]; plasma membrane [GO:0005886]; cell volume homeostasis [GO:0006884]; chloride transport [GO:0006821]; spliceosomal snRNP assembly [GO:0000387]	GO:0000387; GO:0005829; GO:0005886; GO:0006821; GO:0006884; GO:0034709; GO:0034715
XM_003635313.2	37.5271	1.08053	0.312183	3.4612	0.000537782	0.0160125	cytochrome c-type biogenesis ccda-like chloroplastic protein isoform X2	Golgi apparatus [GO:0005794]; integral component of membrane [GO:0016021]; plasma membrane [GO:0005886]; cellulose synthase (UDP-forming) activity [GO:0016760]; cellulose synthase activity [GO:0016759]; cell wall organization [GO:0071555]; cellulose biosynthetic process [GO:0030244]; plant-type primary cell wall biogenesis [GO:0009833]	GO:0005794; GO:0005886; GO:0009833; GO:0016021; GO:0016759; GO:0016760; GO:0030244; GO:0071555
XM_002280351.3	132.366	1.07962	0.263199	4.10191	4.1e-05	0.00224687	heat shock protein 101	response to auxin [GO:0009733]	GO:0009733
XM_010645934.1	71.9462	1.07958	0.277889	3.88493	0.00010236	0.00461291	ribulose bisphosphate carboxylase/oxygenase activase, chloroplastic	integral component of membrane [GO:0016021]	GO:0016021
NM_001280893.1	125.07	1.07896	0.323232	3.33803	0.000843739	0.0224478		ATP binding [GO:0005524]; protein metabolic process [GO:0019538]	GO:0005524; GO:0019538
XM_010660236.1	3063.58	1.07831	0.327197	3.2956	0.000982125	0.0251748	ribulose bisphosphate carboxylase/oxygenase activase, chloroplastic	chloroplast stroma [GO:0009570]; thylakoid [GO:0009579]; ATP binding [GO:0005524]; ribulose-1,5-bisphosphate carboxylase/oxygenase activator activity [GO:0046863]	GO:0005524; GO:0009570; GO:0009579; GO:0046863
XM_010646864.1	44.9232	1.078	0.307414	3.50666	0.000453771	0.0142838	pleiotropic drug resistance protein 2	integral component of membrane [GO:0016021]; amino acid transmembrane transporter activity [GO:0015171]; amino acid transmembrane transport [GO:0003333]	GO:0003333; GO:0015171; GO:0016021
XM_002282943.3	3767.97	1.07516	0.327189	3.28607	0.00101597	0.025822	auxin-responsive protein SAUR50-like	intracellular [GO:0005622]; ATP binding [GO:0005524]; protein serine/threonine kinase activity [GO:0004674]; intracellular signal transduction [GO:0035556]; peptidyl-serine phosphorylation [GO:0018105]	GO:0004674; GO:0005524; GO:0005622; GO:0018105; GO:0035556
XM_010660428.1	106.294	1.07516	0.345232	3.11431	0.00184378	0.0403256	methylesterase 17
XM_002269147.3	53.7991	1.07457	0.339572	3.16448	0.00155358	0.0353476	uncharacterized protein LOC100263426 isoform X2	response to auxin [GO:0009733]	GO:0009733
XM_002281090.2	32.4338	1.07071	0.316309	3.38503	0.000711717	0.0197557	uncharacterized protein LOC100257842 isoform X3	hydrolase activity [GO:0016787]	GO:0016787
XR_787607.1	46.3004	1.0706	0.348913	3.06837	0.00215228	0.0450869		kinesin complex [GO:0005871]; microtubule [GO:0005874]; ATP binding [GO:0005524]; ATPase activity [GO:0016887]; microtubule motor activity [GO:0003777]; microtubule-based movement [GO:0007018]	GO:0003777; GO:0005524; GO:0005871; GO:0005874; GO:0007018; GO:0016887
XM_003631765.2	43.9482	1.06881	0.331084	3.22822	0.00124565	0.0300097	LEAF RUST 10 DISEASE-RESISTANCE LOCUS RECEPTOR-LIKE PROTEIN KINASE-like 2.3	cytosol [GO:0005829]; histone-arginine N-methyltransferase activity [GO:0008469]; protein-arginine omega-N asymmetric methyltransferase activity [GO:0035242]; regulation of transcription, DNA-templated [GO:0006355]	GO:0005829; GO:0006355; GO:0008469; GO:0035242
XM_010656973.1	55.2736	1.06783	0.282912	3.77443	0.000160374	0.00648609	rust resistance kinase Lr10-like isoform X1	cytosol [GO:0005829]; ATP binding [GO:0005524]; protein kinase activity [GO:0004672]	GO:0004672; GO:0005524; GO:0005829
XM_010664361.1	113.189	1.06524	0.255803	4.16431	3.12e-05	0.00184447	probable LRR receptor-like serine/threonine-protein kinase At1g56130 isoform X1
XM_010664263.1	45.6332	1.06244	0.347935	3.05357	0.00226137	0.046658	alpha-amylase 3, chloroplastic
XM_002272980.2	115.921	1.05893	0.290124	3.64994	0.000262298	0.00947824	trehalose-phosphate phosphatase A	integral component of membrane [GO:0016021]; plasma membrane [GO:0005886]; ATP binding [GO:0005524]; protein serine/threonine kinase activity [GO:0004674]	GO:0004674; GO:0005524; GO:0005886; GO:0016021
XM_002270013.2	51.4973	1.05867	0.298099	3.55139	0.000383198	0.0125084	uncharacterized protein LOC104878671	chloroplast stroma [GO:0009570]; alpha-amylase activity [GO:0004556]; calcium ion binding [GO:0005509]; carbohydrate metabolic process [GO:0005975]	GO:0004556; GO:0005509; GO:0005975; GO:0009570
XM_010664108.1	80.5476	1.05784	0.330369	3.20201	0.00136473	0.0321576		ATP binding [GO:0005524]; polysaccharide binding [GO:0030247]; protein kinase activity [GO:0004672]	GO:0004672; GO:0005524; GO:0030247
XM_010649274.1	81.4351	1.05747	0.292205	3.61892	0.000295832	0.010339	rust resistance kinase Lr10 isoform X1
XM_010656530.1	49.7692	1.05732	0.300319	3.52064	0.000430505	0.013726	putative glucose-6-phosphate 1-epimerase
XM_010664360.1	35.4462	1.0573	0.343031	3.08222	0.00205465	0.0435176	G-type lectin S-receptor-like serine/threonine-protein kinase At4g27290 isoform X2
XM_010662550.1	58.6645	1.05646	0.318346	3.31858	0.000904762	0.0236455	uncharacterized protein LOC100257260
XM_010646005.1	26.3959	1.05494	0.333262	3.16549	0.0015482	0.0352705
XM_003634639.2	97.5817	1.05461	0.277134	3.8054	0.000141575	0.0058403	uncharacterized protein LOC104881801	extracellular space [GO:0005615]	GO:0005615
XR_784799.1	56.4781	1.05371	0.315469	3.34013	0.000837389	0.022342
XM_010663064.1	39.7985	1.05368	0.3304	3.18912	0.00142709	0.0331594	chaperone protein dnaJ 11, chloroplastic
XM_002272892.2	53.4814	1.0528	0.309333	3.40345	0.000665405	0.0187615	LEAF RUST 10 DISEASE-RESISTANCE LOCUS RECEPTOR-LIKE PROTEIN KINASE-like 2.3 isoform X1
XM_002275888.3	573.102	1.05026	0.315292	3.33108	0.000865108	0.0228767	1-aminocyclopropane-1-carboxylate oxidase homolog 1	chloroplast [GO:0009507]	GO:0009507
XM_010664514.1	56.4772	1.04858	0.317225	3.30547	0.000948171	0.0244935	23.6 kDa heat shock protein, mitochondrial
XM_010651759.1	62.913	1.0484	0.260828	4.0195	5.83e-05	0.00298449	trehalose-phosphate phosphatase A	dioxygenase activity [GO:0051213]; metal ion binding [GO:0046872]	GO:0046872; GO:0051213
XM_002267296.2	535.839	1.04721	0.324952	3.22265	0.00127011	0.0305167	2-alkenal reductase (NADP(+)-dependent) isoform X2	Small heat shock protein HSP20; HSP20-like chaperone; Alpha crystallin/Hsp20 domain
XM_010664112.1	79.652	1.04565	0.340865	3.06763	0.00215764	0.0450935		cytoplasm [GO:0005737]; trehalose-phosphatase activity [GO:0004805]; trehalose biosynthetic process [GO:0005992]; trehalose metabolism in response to stress [GO:0070413]	GO:0004805; GO:0005737; GO:0005992; GO:0070413
XM_002265590.2	121.876	1.04495	0.337045	3.10033	0.00193303	0.0417359	adenine/guanine permease AZG1	oxidoreductase activity [GO:0016491]; zinc ion binding [GO:0008270]	GO:0008270; GO:0016491
XR_785733.1	318.185	1.04184	0.249117	4.18213	2.89e-05	0.00172465	trehalose-phosphate phosphatase A
XM_002279359.2	101.959	1.04172	0.249622	4.17321	3e-05	0.0017778	caffeoylshikimate esterase isoform X1	integral component of membrane [GO:0016021]; purine nucleobase transmembrane transporter activity [GO:0005345]; adenine transport [GO:0015853]; guanine transport [GO:0015854]	GO:0005345; GO:0015853; GO:0015854; GO:0016021
XM_010664110.1	79.4067	1.04081	0.335649	3.10089	0.00192941	0.041722	uncharacterized protein LOC100253569 isoform X1	ATP binding [GO:0005524]; polysaccharide binding [GO:0030247]; protein kinase activity [GO:0004672]	GO:0004672; GO:0005524; GO:0030247
XM_002282259.2	37.8036	1.03615	0.304068	3.40763	0.000655303	0.0185351	histone H2A-like
XM_002279805.3	57.0041	1.03606	0.340913	3.03907	0.00237308	0.0483156	anthocyanidin 3-O-glucosyltransferase 2	RNA polymerase II transcription factor complex [GO:0090575]; RNA polymerase II regulatory region sequence-specific DNA binding [GO:0000977]; regulation of transcription from RNA polymerase II promoter [GO:0006357]	GO:0000977; GO:0006357; GO:0090575
XM_010648320.1	33.3602	1.03579	0.333125	3.10931	0.00187527	0.0408476	cytochrome P450 CYP82D47	nuclear chromatin [GO:0000790]; nucleosome [GO:0000786]; DNA binding [GO:0003677]; chromatin silencing [GO:0006342]	GO:0000786; GO:0000790; GO:0003677; GO:0006342
XM_010659535.1	290.925	1.03315	0.205657	5.02364	5.07e-07	6.15e-05		intracellular membrane-bounded organelle [GO:0043231]; quercetin 3-O-glucosyltransferase activity [GO:0080043]; quercetin 7-O-glucosyltransferase activity [GO:0080044]; flavonoid biosynthetic process [GO:0009813]; flavonoid glucuronidation [GO:0052696]	GO:0009813; GO:0043231; GO:0052696; GO:0080043; GO:0080044
XM_010666323.1	47.7241	1.03018	0.29615	3.47859	0.000504064	0.0152447	plasma membrane-associated cation-binding protein 1
XM_010661201.1	380.726	1.02254	0.255571	4.001	6.31e-05	0.00316131	uncharacterized protein LOC100854700
XM_002262966.3	46.6132	1.02201	0.29363	3.48061	0.000500278	0.0151919	glutathione transferase GST 23	NTF2-like domain	0
XM_003634661.2	191.229	1.0183	0.285169	3.57086	0.000355815	0.0118667	G-type lectin S-receptor-like serine/threonine-protein kinase At4g27290 isoform X3	4Fe-4S ferredoxin-type, iron-sulphur binding domain
XM_002285176.3	35.3848	1.01748	0.331169	3.07241	0.0021234	0.0445864	uncharacterized protein LOC100259078	cytoplasm [GO:0005737]; glutathione transferase activity [GO:0004364]; glutathione metabolic process [GO:0006749]; toxin catabolic process [GO:0009407]	GO:0004364; GO:0005737; GO:0006749; GO:0009407
XM_010645998.1	29.4082	1.01674	0.322949	3.14831	0.00164218	0.0369408	cyclin-dependent kinase G-2 isoform X1
XM_002282177.2	36.1756	1.01277	0.331197	3.05792	0.00222876	0.0461839
XR_788088.1	53.74	1.01129	0.300822	3.36175	0.000774512	0.021084	cysteine-rich and transmembrane domain-containing protein A	integral component of membrane [GO:0016021]	GO:0016021
XM_010646095.1	76.5787	1.01109	0.300712	3.36232	0.000772919	0.021062	probable glycosyltransferase At5g03795
XM_002270504.3	50.0179	1.01028	0.292591	3.45285	0.000554689	0.0163265	UPF0481 protein At3g47200	integral component of membrane [GO:0016021]; transmembrane transport [GO:0055085]	GO:0016021; GO:0055085
XM_010648551.1	56.9006	1.01024	0.287297	3.51636	0.000437503	0.0138667	thiosulfate sulfurtransferase 16, chloroplastic	endoplasmic reticulum [GO:0005783]; Golgi apparatus [GO:0005794]; integral component of membrane [GO:0016021]; defense response to fungus [GO:0050832]; plant-type secondary cell wall biogenesis [GO:0009834]; response to abscisic acid [GO:0009737]	GO:0005783; GO:0005794; GO:0009737; GO:0009834; GO:0016021; GO:0050832
XM_010646355.1	63.4926	1.00534	0.305664	3.28905	0.00100527	0.0256473		integral component of membrane [GO:0016021]	GO:0016021
XM_002271037.3	1017.73	1.00464	0.268652	3.73955	0.000184347	0.00720567	protein TWIN LOV 1 isoform X1	Rhodanese-like domain
XM_002280982.3	107.928	1.00457	0.282198	3.55979	0.000371145	0.0122324	heme-binding-like protein At3g10130, chloroplastic isoform X1
XM_010654181.1	64.3378	1.00153	0.282467	3.54567	0.000391619	0.0127129	senescence-induced receptor-like serine/threonine-protein kinase
XM_002282508.3	90.7011	0.997814	0.272563	3.66086	0.000251369	0.00916589	cytochrome P450 CYP72A219 isoform X2	SOUL haem-binding protein
XM_010656288.1	189.813	0.997223	0.321231	3.10437	0.00190682	0.0414003		Short-chain dehydrogenase/reductase SDR
XM_002270290.3	73.0511	0.994028	0.270007	3.68149	0.000231871	0.00859942	histidine-containing phosphotransfer protein 1
XR_785200.1	65.761	0.99345	0.289917	3.42667	0.000611027	0.0176502	putative ABC transporter C family member 15
XM_002272117.3	209.513	0.991742	0.228283	4.34435	1.4e-05	0.000985686	rust resistance kinase Lr10-like	cytoplasm [GO:0005737]; nucleus [GO:0005634]; histidine phosphotransfer kinase activity [GO:0009927]; protein histidine kinase binding [GO:0043424]; cytokinin-activated signaling pathway [GO:0009736]; phosphorelay signal transduction system [GO:0000160]; phosphorylation [GO:0016310]	GO:0000160; GO:0005634; GO:0005737; GO:0009736; GO:0009927; GO:0016310; GO:0043424
XM_002266565.3	78.05	0.988046	0.323693	3.05242	0.00227004	0.0467862	calnexin homolog
XM_002282689.2	62.1929	0.986483	0.292099	3.37722	0.000732231	0.0202047		integral component of membrane [GO:0016021]; ATP binding [GO:0005524]; protein serine/threonine kinase activity [GO:0004674]	GO:0004674; GO:0005524; GO:0016021
XM_002277630.3	328.206	0.98622	0.262748	3.75348	0.000174395	0.00692773	putative SERF-like protein	endoplasmic reticulum [GO:0005783]; integral component of membrane [GO:0016021]; calcium ion binding [GO:0005509]; protein folding [GO:0006457]	GO:0005509; GO:0005783; GO:0006457; GO:0016021
XM_010653806.1	572.819	0.985603	0.220977	4.4602	8.19e-06	0.000638247	lysosomal Pro-X carboxypeptidase isoform X1
XM_010647908.1	151.459	0.983331	0.316986	3.10213	0.00192135	0.0415812	bifunctional nitrilase/nitrile hydratase NIT4B
XM_010653444.1	62.6931	0.983045	0.294583	3.33708	0.000846639	0.0224993	glutathione S-transferase	chromatin [GO:0000785]; chromosome, centromeric region [GO:0000775]; Ctf18 RFC-like complex [GO:0031390]; nucleoplasm [GO:0005654]; maintenance of mitotic sister chromatid cohesion [GO:0034088]; regulation of DNA replication [GO:0006275]	GO:0000775; GO:0000785; GO:0005654; GO:0006275; GO:0031390; GO:0034088
XM_002269402.3	145.82	0.982622	0.294616	3.33526	0.000852205	0.0225666	uncharacterized protein PIFI	hydrolase activity, acting on carbon-nitrogen (but not peptide) bonds [GO:0016810]; nitrogen compound metabolic process [GO:0006807]	GO:0006807; GO:0016810
XM_002262806.3	1998.15	0.980459	0.197058	4.97549	6.51e-07	7.62e-05	uncharacterized protein LOC100249262	cytoplasm [GO:0005737]; glutathione transferase activity [GO:0004364]; glutathione metabolic process [GO:0006749]	GO:0004364; GO:0005737; GO:0006749
XM_002266129.3	126.847	0.978235	0.276751	3.53471	0.000408217	0.0131246	pathogenesis-related genes transcriptional activator PTI6	chloroplast stroma [GO:0009570]; thylakoid [GO:0009579]; chlororespiration [GO:0010478]	GO:0009570; GO:0009579; GO:0010478
XM_002282718.3	67.1602	0.975782	0.272535	3.58039	0.000343079	0.0115569	uncharacterized protein LOC100261275
XM_002265703.2	167.671	0.975296	0.287094	3.39713	0.000680964	0.0191398		nucleus [GO:0005634]; DNA binding [GO:0003677]; transcription factor activity, sequence-specific DNA binding [GO:0003700]; transcription, DNA-templated [GO:0006351]	GO:0003677; GO:0003700; GO:0005634; GO:0006351
XM_002271170.2	368.851	0.97443	0.210402	4.63127	3.63e-06	0.00032056	probable serine/threonine-protein kinase WNK4
XM_010647460.1	66.3037	0.972691	0.282489	3.44329	0.000574685	0.0168209	uncharacterized protein LOC100255790	integral component of membrane [GO:0016021]; ATP binding [GO:0005524]; polysaccharide binding [GO:0030247]; protein kinase activity [GO:0004672]	GO:0004672; GO:0005524; GO:0016021; GO:0030247
XM_002268264.2	182.748	0.970171	0.231365	4.19325	2.75e-05	0.00167945	RING-H2 finger protein ATL54	cytosol [GO:0005829]; nucleus [GO:0005634]; ATP binding [GO:0005524]; protein serine/threonine kinase activity [GO:0004674]; intracellular signal transduction [GO:0035556]; protein autophosphorylation [GO:0046777]; protein phosphorylation [GO:0006468]	GO:0004674; GO:0005524; GO:0005634; GO:0005829; GO:0006468; GO:0035556; GO:0046777
XM_002279607.2	1063.15	0.96992	0.238067	4.07414	4.62e-05	0.00249676	uncharacterized protein LOC100246060 isoform X5
XM_002266719.3	62.5617	0.966204	0.271691	3.55626	0.000376173	0.012346	uncharacterized protein LOC100247554	2-amino-4-hydroxy-6-hydroxymethyldihydropteridine diphosphokinase activity [GO:0003848]; dihydropteroate synthase activity [GO:0004156]; folic acid-containing compound biosynthetic process [GO:0009396]	GO:0003848; GO:0004156; GO:0009396
XM_010663829.1	43.6589	0.961984	0.303187	3.17291	0.00150921	0.0345531	VQ motif-containing protein 22	DNA binding [GO:0003677]; regulation of transcription, DNA-templated [GO:0006355]	GO:0003677; GO:0006355
XM_010665460.1	41.7513	0.960865	0.292593	3.28397	0.00102357	0.0259801
XM_002266770.3	121.507	0.959128	0.299144	3.20624	0.00134481	0.0318832	protein TWIN LOV 1 isoform X1
XM_010663892.1	175.249	0.956775	0.216433	4.42065	9.84e-06	0.000732946	cytochrome c-type biogenesis ccda-like chloroplastic protein isoform X2
XM_010654162.1	62.7758	0.956415	0.273764	3.49357	0.000476602	0.0148427	uncharacterized protein PIFI	cytoplasm [GO:0005737]; nucleus [GO:0005634]; protein serine/threonine kinase activity [GO:0004674]; intracellular signal transduction [GO:0035556]	GO:0004674; GO:0005634; GO:0005737; GO:0035556
XM_002284510.3	71.22	0.956395	0.284958	3.35627	0.000790012	0.0213212	E3 ubiquitin-protein ligase MIEL1	integral component of membrane [GO:0016021]; cytochrome complex assembly [GO:0017004]; oxidation-reduction process [GO:0055114]	GO:0016021; GO:0017004; GO:0055114
XM_002266171.3	122.259	0.956183	0.24199	3.95133	7.77e-05	0.00375488	homeobox protein BEL1 homolog	chloroplast stroma [GO:0009570]; thylakoid [GO:0009579]; chlororespiration [GO:0010478]	GO:0009570; GO:0009579; GO:0010478
XM_010650281.1	44.1458	0.953585	0.29367	3.24713	0.00116576	0.0285467		zinc ion binding [GO:0008270]	GO:0008270
XM_002279194.3	382.347	0.952586	0.248543	3.83268	0.000126754	0.00536086	protein PLANT CADMIUM RESISTANCE 2
XM_002284602.3	54.3648	0.952032	0.283529	3.3578	0.000785664	0.0212796	hexose transporter
XM_002281045.3	248.867	0.950837	0.271379	3.50372	0.000458804	0.0143719	G-type lectin S-receptor-like serine/threonine-protein kinase At1g11410 isoform X1	integral component of membrane [GO:0016021]	GO:0016021
NM_001281278.1	151.992	0.947625	0.250502	3.7829	0.000155011	0.00630949	protein TWIN LOV 1 isoform X1	integral component of plasma membrane [GO:0005887]; glucose transmembrane transporter activity [GO:0005355]; sugar:proton symporter activity [GO:0005351]; glucose import [GO:0046323]; hexose transmembrane transport [GO:0035428]	GO:0005351; GO:0005355; GO:0005887; GO:0035428; GO:0046323
XM_010648728.1	82.4864	0.946669	0.260719	3.63099	0.000282336	0.00998756	calcineurin subunit B isoform X2
XM_002269865.3	62.1752	0.942339	0.266139	3.54078	0.000398945	0.0129039	uncharacterized protein LOC100262159 isoform X1	oxidoreductase activity [GO:0016491]; zinc ion binding [GO:0008270]	GO:0008270; GO:0016491
XM_010656541.1	49.2633	0.939755	0.287701	3.26643	0.00108912	0.0271409	rust resistance kinase Lr10-like	vacuole [GO:0005773]; calcium ion binding [GO:0005509]	GO:0005509; GO:0005773
XM_010656841.1	114.308	0.939411	0.276276	3.40026	0.000673222	0.018962	RING-H2 finger protein ATL39-like
XM_010664515.1	107.469	0.939142	0.308698	3.04226	0.00234805	0.0478789	sodium-dependent phosphate transport protein 1, chloroplastic
XM_010657833.1	56.9328	0.938092	0.271322	3.45749	0.000545241	0.0161307	rust resistance kinase Lr10 isoform X1	nuclear pore central transport channel [GO:0044613]; nucleocytoplasmic transporter activity [GO:0005487]; phospholipid binding [GO:0005543]; structural constituent of nuclear pore [GO:0017056]; protein import into nucleus [GO:0006606]; ribonucleoprotein complex export from nucleus [GO:0071426]; RNA export from nucleus [GO:0006405]	GO:0005487; GO:0005543; GO:0006405; GO:0006606; GO:0017056; GO:0044613; GO:0071426
XM_002279558.3	151.609	0.937079	0.234086	4.00315	6.25e-05	0.00313858	uncharacterized protein LOC100257260	integral component of membrane [GO:0016021]; plastid [GO:0009536]; inorganic phosphate transmembrane transporter activity [GO:0005315]; anion transmembrane transport [GO:0098656]	GO:0005315; GO:0009536; GO:0016021; GO:0098656
XM_010647461.1	51.0142	0.936606	0.290847	3.22027	0.00128071	0.0307164	probable glutamate carboxypeptidase 2
XM_003634638.2	106.114	0.934644	0.252592	3.70022	0.000215414	0.00815834	cytochrome P450 CYP736A12	extracellular space [GO:0005615]	GO:0005615
XM_002283529.3	175.621	0.933212	0.29896	3.12153	0.00179915	0.0397057	uncharacterized protein LOC100255921	Golgi apparatus [GO:0005794]; GTP binding [GO:0005525]; small GTPase mediated signal transduction [GO:0007264]	GO:0005525; GO:0005794; GO:0007264
XM_002276451.3	76.982	0.93265	0.260627	3.57848	0.000345599	0.0115981	rust resistance kinase Lr10-like
XM_002276463.3	289.647	0.924593	0.224423	4.11986	3.79e-05	0.0021423		DNA binding [GO:0003677]	GO:0003677
XM_010647459.1	143.64	0.924264	0.259188	3.566	0.000362478	0.0120589	mulatexin isoform X1
XR_786050.1	83.9419	0.924192	0.298586	3.09522	0.00196664	0.0421532	zinc finger CCCH domain-containing protein 18 isoform X3	integral component of membrane [GO:0016021]	GO:0016021
XM_010648319.1	80.119	0.923443	0.280249	3.29508	0.000983935	0.0251748	nematode resistance protein-like HSPRO2
XM_002270629.2	46.7711	0.92233	0.283498	3.25339	0.00114036	0.0280785	probable leucine-rich repeat receptor-like serine/threonine-protein kinase At3g14840	cytosolic proteasome complex [GO:0031597]; nuclear proteasome complex [GO:0031595]; proteasome regulatory particle, base subcomplex [GO:0008540]; ATP binding [GO:0005524]; proteasome-activating ATPase activity [GO:0036402]; TBP-class protein binding [GO:0017025]; ER-associated ubiquitin-dependent protein catabolic process [GO:0030433]; positive regulation of RNA polymerase II transcriptional prei…	GO:0005524; GO:0008540; GO:0017025; GO:0030433; GO:0031595; GO:0031597; GO:0036402; GO:0045899
XM_002268484.3	123.726	0.921883	0.240364	3.83537	0.000125376	0.00534474	uncharacterized protein LOC100243759	defense response [GO:0006952]	GO:0006952
XM_002283560.3	176.881	0.918695	0.235756	3.8968	9.75e-05	0.00446762	heavy metal-associated isoprenylated plant protein 26
XM_010665825.1	310.828	0.917629	0.251497	3.64867	0.000263601	0.00948751		mitochondrion [GO:0005739]; chaperone binding [GO:0051087]; zinc ion binding [GO:0008270]; protein folding [GO:0006457]; protein import into mitochondrial matrix [GO:0030150]; protein stabilization [GO:0050821]	GO:0005739; GO:0006457; GO:0008270; GO:0030150; GO:0050821; GO:0051087
XM_002278843.2	514.442	0.916925	0.230406	3.9796	6.9e-05	0.00338389	thioredoxin h	cytoplasm [GO:0005737]; transition metal ion binding [GO:0046914]; cellular transition metal ion homeostasis [GO:0046916]; metal ion transport [GO:0030001]	GO:0005737; GO:0030001; GO:0046914; GO:0046916
XM_002278604.2	80.4826	0.916553	0.259274	3.53507	0.000407664	0.0131226	E3 ubiquitin-protein ligase RING1-like	ATP-dependent polydeoxyribonucleotide 5'-hydroxyl-kinase activity [GO:0046404]; double-stranded DNA binding [GO:0003690]; nucleotide kinase activity [GO:0019201]; polynucleotide 3'-phosphatase activity [GO:0046403]; DNA 3' dephosphorylation involved in DNA repair [GO:0098504]; polynucleotide 3' dephosphorylation [GO:0098506]	GO:0003690; GO:0019201; GO:0046403; GO:0046404; GO:0098504; GO:0098506
NM_001281066.1	293.205	0.916037	0.203773	4.49538	6.94e-06	0.000550921		cell [GO:0005623]; protein disulfide oxidoreductase activity [GO:0015035]; cell redox homeostasis [GO:0045454]; glycerol ether metabolic process [GO:0006662]	GO:0005623; GO:0006662; GO:0015035; GO:0045454
XM_002273425.3	397.443	0.916027	0.273696	3.34687	0.000817287	0.0218928	uncharacterized protein LOC104879530 isoform X1	ubiquitin protein ligase activity [GO:0061630]; zinc ion binding [GO:0008270]; proteasome-mediated ubiquitin-dependent protein catabolic process [GO:0043161]; protein polyubiquitination [GO:0000209]; protein ubiquitination involved in ubiquitin-dependent protein catabolic process [GO:0042787]	GO:0000209; GO:0008270; GO:0042787; GO:0043161; GO:0061630
XM_002267784.3	1265.14	0.915579	0.209932	4.3613	1.29e-05	0.000923184	thioredoxin-like protein CDSP32, chloroplastic
XM_010652606.1	54.1648	0.91506	0.293309	3.11978	0.00180985	0.0398435	bifunctional nuclease 2	zinc ion binding [GO:0008270]	GO:0008270
XM_002285866.2	2489.22	0.914917	0.241683	3.78561	0.000153335	0.00625803	WRKY transcription factor WRKY24	cytoplasm [GO:0005737]; oxidoreductase activity, acting on a sulfur group of donors, disulfide as acceptor [GO:0016671]; protein disulfide oxidoreductase activity [GO:0015035]; cell redox homeostasis [GO:0045454]; cellular response to oxidative stress [GO:0034599]; glycerol ether metabolic process [GO:0006662]; oxidation-reduction process [GO:0055114]; protein folding [GO:0006457]; sulfate assimi…	GO:0000103; GO:0005737; GO:0006457; GO:0006662; GO:0015035; GO:0016671; GO:0034599; GO:0045454; GO:0055114
XM_003634323.2	517.921	0.914718	0.218303	4.19013	2.79e-05	0.00168573	ethylene-responsive transcription factor 5	integral component of endoplasmic reticulum membrane [GO:0030176]; ubiquitin protein ligase activity involved in ERAD pathway [GO:1904264]; zinc ion binding [GO:0008270]; ER-associated ubiquitin-dependent protein catabolic process [GO:0030433]	GO:0008270; GO:0030176; GO:0030433; GO:1904264
XM_002272004.3	211.78	0.913244	0.234832	3.88892	0.00010069	0.00455296	uncharacterized protein LOC100268155	sequence-specific DNA binding [GO:0043565]; transcription factor activity, sequence-specific DNA binding [GO:0003700]	GO:0003700; GO:0043565
XM_002282145.3	103.375	0.912357	0.238775	3.82099	0.000132916	0.0055428	endoplasmin homolog	nucleus [GO:0005634]; DNA binding [GO:0003677]; transcription factor activity, sequence-specific DNA binding [GO:0003700]; transcription, DNA-templated [GO:0006351]	GO:0003677; GO:0003700; GO:0005634; GO:0006351
XM_010649990.1	158.185	0.911252	0.27227	3.34687	0.000817281	0.0218928	light-regulated protein
XM_002273749.3	414.218	0.910329	0.265197	3.43265	0.000597709	0.0173452	ammonium transporter 3 member 1-like	ATP binding [GO:0005524]; protein folding [GO:0006457]; response to stress [GO:0006950]	GO:0005524; GO:0006457; GO:0006950
XM_002269264.2	5726.88	0.908915	0.191533	4.74547	2.08e-06	0.000206591	cinnamoyl-CoA reductase 2 isoform X2	chloroplast [GO:0009507]	GO:0009507
XM_002272699.2	313.562	0.908702	0.277181	3.27837	0.00104408	0.026238	uncharacterized protein LOC100257219
XM_002275495.3	172.672	0.907521	0.223515	4.06023	4.9e-05	0.00261134	protein LNK2	catalytic activity [GO:0003824]; coenzyme binding [GO:0050662]	GO:0003824; GO:0050662
XM_002284063.3	255.446	0.90736	0.247206	3.67047	0.000242107	0.00889296	nifU-like protein 2, chloroplastic	response to stress [GO:0006950]	GO:0006950
XM_002269785.3	467.132	0.905866	0.198339	4.56726	4.94e-06	0.000412761	ammonium transporter 3 member 1
XM_002264382.3	172.064	0.902747	0.240394	3.75528	0.000173145	0.00689851	uncharacterized protein LOC100261542 isoform X2	plasma membrane [GO:0005886]; iron ion binding [GO:0005506]; iron-sulfur cluster binding [GO:0051536]; defense response [GO:0006952]; iron-sulfur cluster assembly [GO:0016226]	GO:0005506; GO:0005886; GO:0006952; GO:0016226; GO:0051536
XM_002271078.2	289.1	0.899196	0.28098	3.20021	0.00137327	0.0322724	uncharacterized protein LOC100262159 isoform X1
XM_010663040.1	46.551	0.898198	0.290952	3.0871	0.00202119	0.0430129		nucleus [GO:0005634]; sequence-specific DNA binding [GO:0043565]; cell fate specification [GO:0001708]; regulation of transcription, DNA-templated [GO:0006355]; xylem and phloem pattern formation [GO:0010051]; xylem development [GO:0010089]	GO:0001708; GO:0005634; GO:0006355; GO:0010051; GO:0010089; GO:0043565
XM_010656838.1	63.6059	0.89347	0.295489	3.0237	0.00249706	0.0499672
XM_002284897.2	210.36	0.892269	0.211739	4.214	2.51e-05	0.00156085	methionine gamma-lyase	apoplast [GO:0048046]; copper ion binding [GO:0005507]; hydroquinone:oxygen oxidoreductase activity [GO:0052716]; lignin catabolic process [GO:0046274]	GO:0005507; GO:0046274; GO:0048046; GO:0052716
XM_010652684.1	339.788	0.889323	0.255024	3.48721	0.000488087	0.0150259	protein TWIN LOV 1 isoform X1	Regulator of chromosome condensation 1/beta-lactamase-inhibitor protein II
XM_002280126.3	1185.64	0.888536	0.27866	3.1886	0.00142965	0.033169	uncharacterized protein LOC100854337 isoform X1	cytoplasm [GO:0005737]; cystathionine gamma-lyase activity [GO:0004123]; cystathionine gamma-synthase activity [GO:0003962]; pyridoxal phosphate binding [GO:0030170]; 'de novo' L-methionine biosynthetic process [GO:0071266]; cysteine biosynthetic process via cystathionine [GO:0019343]; transsulfuration [GO:0019346]	GO:0003962; GO:0004123; GO:0005737; GO:0019343; GO:0019346; GO:0030170; GO:0071266
XM_010654157.1	60.8403	0.886124	0.265639	3.33582	0.000850473	0.0225565	ABC transporter-like		0
XM_003633608.2	479.265	0.883864	0.268919	3.28673	0.00101358	0.0257856	tropinone reductase homolog At5g06060-like isoform X2	extracellular region [GO:0005576]; cell proliferation [GO:0008283]	GO:0005576; GO:0008283
NM_001301124.1	520.463	0.882917	0.287815	3.06765	0.00215747	0.0450935	uncharacterized protein LOC104879731	integral component of membrane [GO:0016021]; ATP binding [GO:0005524]; ATPase activity [GO:0016887]; transport [GO:0006810]	GO:0005524; GO:0006810; GO:0016021; GO:0016887
XM_010652686.1	74.8731	0.882891	0.291621	3.02753	0.0024656	0.0495969		intracellular membrane-bounded organelle [GO:0043231]; quercetin 3-O-glucosyltransferase activity [GO:0080043]; quercetin 7-O-glucosyltransferase activity [GO:0080044]; flavonoid biosynthetic process [GO:0009813]; flavonoid glucuronidation [GO:0052696]	GO:0009813; GO:0043231; GO:0052696; GO:0080043; GO:0080044
XM_010653569.1	109.742	0.879348	0.238116	3.69293	0.000221681	0.00834855	chaperone protein dnaJ 8, chloroplastic	integral component of membrane [GO:0016021]	GO:0016021
XM_010655940.1	70.835	0.876923	0.272373	3.21957	0.00128382	0.0307635	dormancy-associated protein homolog 4 isoform X3	chloroplast envelope [GO:0009941]; chloroplast stroma [GO:0009570]; oxidoreductase activity, acting on iron-sulfur proteins as donors [GO:0016730]	GO:0009570; GO:0009941; GO:0016730
XM_002263117.2	1145.42	0.869221	0.21582	4.02753	5.64e-05	0.00291772	GDSL esterase/lipase CPRD49	chloroplast stroma [GO:0009570]; nucleus [GO:0005634]	GO:0005634; GO:0009570
XM_010656093.1	181.121	0.868112	0.268261	3.23607	0.00121186	0.029407	probable serine/threonine protein kinase IRE4 isoform X2
XM_002280260.3	58.4608	0.863437	0.279278	3.09168	0.0019903	0.0425582		SGNH hydrolase-type esterase domain
XM_002282922.3	53.2976	0.861597	0.278053	3.09868	0.00194387	0.0418659	short-chain dehydrogenase TIC 32, chloroplastic	intracellular [GO:0005622]; ATP binding [GO:0005524]; protein serine/threonine kinase activity [GO:0004674]; intracellular signal transduction [GO:0035556]; peptidyl-serine phosphorylation [GO:0018105]	GO:0004674; GO:0005524; GO:0005622; GO:0018105; GO:0035556
XM_002284701.3	59.3399	0.85957	0.275037	3.12528	0.00177633	0.0392668	carboxymethylenebutenolidase homolog
XM_002270068.3	515.835	0.858428	0.244109	3.51657	0.000437158	0.0138667	sorbitol dehydrogenase isoform X1
XM_002264760.3	179.249	0.848024	0.217658	3.89614	9.77e-05	0.00446762	uncharacterized protein At4g37920, chloroplastic	hydrolase activity [GO:0016787]	GO:0016787
XM_002269859.3	264.089	0.844939	0.236146	3.57804	0.000346176	0.011603	mpv17-like protein	oxidoreductase activity [GO:0016491]; zinc ion binding [GO:0008270]	GO:0008270; GO:0016491
XM_002285781.2	58.8312	0.8449	0.278977	3.02856	0.00245719	0.0494647	probable pyridoxal 5\'-phosphate synthase subunit PDX2
XM_010658972.1	295.942	0.839447	0.208012	4.03557	5.45e-05	0.0028381		integral component of membrane [GO:0016021]	GO:0016021
XM_002285059.3	114.285	0.836531	0.266256	3.14183	0.00167897	0.0374853	cinnamoyl-CoA reductase-like SNL6 isoform X2	cytosol [GO:0005829]; glutaminase complex [GO:1903600]; glutaminase activity [GO:0004359]; pyridoxal phosphate biosynthetic process [GO:0042823]; pyridoxine metabolic process [GO:0008614]; vitamin B6 biosynthetic process [GO:0042819]	GO:0004359; GO:0005829; GO:0008614; GO:0042819; GO:0042823; GO:1903600
XR_786960.1	135.682	0.834845	0.252867	3.30152	0.00096164	0.0247852	GEM-like protein 4	zinc ion binding [GO:0008270]	GO:0008270
XM_002272413.3	625.387	0.834755	0.206701	4.03846	5.38e-05	0.0028189	selenium-binding protein 1	cell wall [GO:0005618]; serine-type endopeptidase activity [GO:0004252]	GO:0004252; GO:0005618
XM_002265967.2	173.766	0.833723	0.241422	3.45338	0.000553603	0.0163265	glutathione S-transferase	GRAM domain
XM_002266968.2	915.713	0.831615	0.253583	3.27946	0.00104005	0.0261612	alpha-glucan water dikinase, chloroplastic isoform X1	selenium binding [GO:0008430]	GO:0008430
XM_002262568.3	1296.35	0.822914	0.193074	4.26217	2.02e-05	0.0013338	ferric reduction oxidase 7, chloroplastic isoform X2	cytoplasm [GO:0005737]; glutathione transferase activity [GO:0004364]; glutathione metabolic process [GO:0006749]	GO:0004364; GO:0005737; GO:0006749
XM_010653413.1	88.4349	0.821757	0.267014	3.07758	0.00208689	0.0439575	probable aminotransferase TAT2 isoform X2	flavin adenine dinucleotide binding [GO:0050660]; monooxygenase activity [GO:0004497]; N,N-dimethylaniline monooxygenase activity [GO:0004499]; NADP binding [GO:0050661]; oxidation-reduction process [GO:0055114]	GO:0004497; GO:0004499; GO:0050660; GO:0050661; GO:0055114
XM_002266687.3	153.288	0.820285	0.263312	3.11526	0.00183781	0.0403256	probable ubiquitin-conjugating enzyme E2 C	U2 snRNP [GO:0005686]	GO:0005686
XM_002276515.2	118.458	0.819246	0.227664	3.59849	0.00032007	0.0109469		pyridoxal phosphate binding [GO:0030170]; transaminase activity [GO:0008483]; biosynthetic process [GO:0009058]; cellular amino acid metabolic process [GO:0006520]	GO:0006520; GO:0008483; GO:0009058; GO:0030170
XM_002275879.3	111.913	0.815697	0.231194	3.5282	0.000418394	0.0134036	universal stress protein A-like protein	cytoplasm [GO:0005737]; nucleus [GO:0005634]; ATP binding [GO:0005524]; ubiquitin protein ligase activity [GO:0061630]; ubiquitin protein ligase binding [GO:0031625]; anaphase-promoting complex-dependent catabolic process [GO:0031145]; protein polyubiquitination [GO:0000209]; regulation of mitotic metaphase/anaphase transition [GO:0030071]	GO:0000209; GO:0005524; GO:0005634; GO:0005737; GO:0030071; GO:0031145; GO:0031625; GO:0061630
XM_010660635.1	2914.49	0.813146	0.233552	3.48166	0.00049832	0.0151759	tropinone reductase homolog At5g06060-like isoform X2
XM_002283421.3	390.741	0.808936	0.253414	3.19215	0.0014122	0.0328989
XM_010652681.1	78.9906	0.807091	0.264484	3.05157	0.00227645	0.0468279	uncharacterized protein LOC100256574	90S preribosome [GO:0030686]; cytosolic small ribosomal subunit [GO:0022627]; structural constituent of ribosome [GO:0003735]; endonucleolytic cleavage in ITS1 to separate SSU-rRNA from 5.8S rRNA and LSU-rRNA from tricistronic rRNA transcript (SSU-rRNA, 5.8S rRNA, LSU-rRNA) [GO:0000447]; endonucleolytic cleavage to generate mature 3'-end of SSU-rRNA from (SSU-rRNA, 5.8S rRNA, LSU-rRNA) [GO:000046…	GO:0000028; GO:0000447; GO:0000461; GO:0003735; GO:0006407; GO:0006412; GO:0022627; GO:0030686
XM_010649405.1	111.096	0.800278	0.236409	3.38514	0.000711415	0.0197557	type II peroxiredoxin 1
XM_010662444.1	109.823	0.799759	0.245223	3.26135	0.00110883	0.0274282	uncharacterized protein LOC100260621 isoform X1	integral component of membrane [GO:0016021]	GO:0016021
XM_010656600.1	463.547	0.798366	0.190587	4.18898	2.8e-05	0.00168573	uncharacterized protein LOC100259706
NM_001281083.1	104.57	0.797359	0.257483	3.09674	0.00195662	0.0420391	GATA transcription factor 5	peroxidase activity [GO:0004601]; peroxiredoxin activity [GO:0051920]	GO:0004601; GO:0051920
XM_002278010.3	160.71	0.796258	0.253952	3.13546	0.00171583	0.0380863	isoflavone 3\'-hydroxylase	oxidoreductase activity [GO:0016491]	GO:0016491
XM_002274242.2	703.382	0.79421	0.209404	3.79271	0.00014901	0.00611875	uncharacterized protein LOC104878749 isoform X2
XM_002274836.2	99.8908	0.793904	0.259071	3.06442	0.00218089	0.0454377	methylthioribose kinase	nucleolus [GO:0005730]; nucleus [GO:0005634]; transcription factor complex [GO:0005667]; chromatin binding [GO:0003682]; RNA polymerase II regulatory region sequence-specific DNA binding [GO:0000977]; RNA polymerase II transcription factor binding [GO:0001085]; transcriptional activator activity, RNA polymerase II transcription regulatory region sequence-specific binding [GO:0001228]; zinc ion bi…	GO:0000977; GO:0001085; GO:0001228; GO:0003682; GO:0005634; GO:0005667; GO:0005730; GO:0008270; GO:0030154
XM_002285030.2	279.076	0.793442	0.250084	3.1727	0.00151026	0.0345531	transcription factor bHLH130	integral component of membrane [GO:0016021]; membrane [GO:0016020]; heme binding [GO:0020037]; iron ion binding [GO:0005506]; oxidoreductase activity, acting on paired donors, with incorporation or reduction of molecular oxygen, NAD(P)H as one donor, and incorporation of one atom of oxygen [GO:0016709]; defense response to other organism [GO:0098542]; indole glucosinolate metabolic process [GO:00…	GO:0005506; GO:0016020; GO:0016021; GO:0016709; GO:0020037; GO:0042343; GO:0044550; GO:0098542
XM_010649358.1	115.917	0.793129	0.250359	3.16796	0.00153511	0.0350616	NAC domain-containing protein 30 isoform X2
XM_002269197.3	197.181	0.79117	0.241137	3.28099	0.00103442	0.0260931	sodium/pyruvate cotransporter BASS2, chloroplastic isoform X1	S-methyl-5-thioribose kinase activity [GO:0046522]; methionine biosynthetic process [GO:0009086]	GO:0009086; GO:0046522
XM_002277238.3	98.7959	0.781128	0.243986	3.20153	0.00136699	0.0321576		integral component of membrane [GO:0016021]	GO:0016021
XM_002283359.3	167.073	0.777525	0.241796	3.21562	0.00130163	0.0310543		nicotinate phosphoribosyltransferase activity [GO:0004516]; nicotinate-nucleotide diphosphorylase (carboxylating) activity [GO:0004514]; NAD biosynthetic process [GO:0009435]; nicotinate nucleotide salvage [GO:0019358]	GO:0004514; GO:0004516; GO:0009435; GO:0019358
XM_002263166.3	91.4507	0.776086	0.237031	3.27419	0.00105964	0.0264802		integral component of plasma membrane [GO:0005887]; organic acid transmembrane transporter activity [GO:0005342]	GO:0005342; GO:0005887
XR_787359.1	265.196	0.772014	0.21642	3.5672	0.00036082	0.0120187	uncharacterized protein LOC100250971
XR_785442.1	919.977	0.769807	0.228043	3.37571	0.000736268	0.0202273	MDIS1-interacting receptor like kinase 2	ATP binding [GO:0005524]; inositol 3-kinase activity [GO:0019140]; myo-inositol hexakisphosphate biosynthetic process [GO:0010264]	GO:0005524; GO:0010264; GO:0019140
XM_002284058.2	102.804	0.767531	0.232018	3.30806	0.000939439	0.0243448	protein LNK2
XM_002263670.3	239.077	0.765511	0.236705	3.23403	0.00122058	0.029565	patellin-3
XM_010647100.1	228.862	0.760734	0.208462	3.64927	0.00026299	0.00947824
XR_787324.1	185.458	0.758969	0.217531	3.48902	0.000484803	0.0150041		PAR1
XM_002267392.3	494.596	0.7571	0.243969	3.10326	0.00191401	0.0414558	squalene synthase	integral component of membrane [GO:0016021]; transport [GO:0006810]	GO:0006810; GO:0016021
XR_786588.1	149.706	0.753803	0.21799	3.45797	0.000544265	0.0161259	ubiquitin-conjugating enzyme E2-17 kDa
XM_010660448.1	90.504	0.750433	0.238084	3.15197	0.00162174	0.0365424	uncharacterized protein LOC100249657
XM_002266114.3	186.959	0.746226	0.215777	3.45832	0.000543552	0.0161226	pathogen-related protein	endoplasmic reticulum membrane [GO:0005789]; integral component of membrane [GO:0016021]; farnesyl-diphosphate farnesyltransferase activity [GO:0004310]; squalene synthase activity [GO:0051996]; ergosterol biosynthetic process [GO:0006696]; farnesyl diphosphate metabolic process [GO:0045338]; sterol biosynthetic process [GO:0016126]	GO:0004310; GO:0005789; GO:0006696; GO:0016021; GO:0016126; GO:0045338; GO:0051996
XM_002265636.3	933.402	0.745125	0.24621	3.02638	0.00247504	0.0496378	uncharacterized protein LOC100243237	ATP binding [GO:0005524]	GO:0005524
XM_002268684.2	733.901	0.744388	0.197644	3.76631	0.000165676	0.00669041	NAC domain-containing protein 2	integral component of membrane [GO:0016021]	GO:0016021
XM_002263056.3	1204.47	0.743396	0.205786	3.61247	0.000303298	0.0105144	uncharacterized protein LOC100242371	NTF2-like domain
XM_003633670.2	168.025	0.74329	0.220048	3.37786	0.000730534	0.0201944	NAC domain-containing protein 30 isoform X2	integral component of membrane [GO:0016021]	GO:0016021
XM_010665889.1	266.762	0.741701	0.199715	3.7138	0.000204166	0.00784315	uncharacterized protein LOC100263768	nucleus [GO:0005634]; DNA binding [GO:0003677]; regulation of transcription, DNA-templated [GO:0006355]; transcription, DNA-templated [GO:0006351]	GO:0003677; GO:0005634; GO:0006351; GO:0006355
XM_002280978.3	929.478	0.736304	0.240757	3.05829	0.00222603	0.0461839	uncharacterized protein LOC100241227	Glyoxalase/Bleomycin resistance protein/Dihydroxybiphenyl dioxygenase
XM_010666355.1	139.524	0.734392	0.234045	3.13783	0.00170204	0.0378631	receptor-like protein 12	nucleus [GO:0005634]; DNA binding [GO:0003677]; regulation of transcription, DNA-templated [GO:0006355]; transcription, DNA-templated [GO:0006351]	GO:0003677; GO:0005634; GO:0006351; GO:0006355
XM_002281869.2	463.973	0.73408	0.222854	3.29399	0.000987761	0.0252486	squalene synthase
XM_002283749.2	467.124	0.727592	0.193751	3.7553	0.000173137	0.00689851		nucleus [GO:0005634]; DNA binding [GO:0003677]; zinc ion binding [GO:0008270]; regulation of transcription, DNA-templated [GO:0006355]; response to ethylene [GO:0009723]; transcription, DNA-templated [GO:0006351]	GO:0003677; GO:0005634; GO:0006351; GO:0006355; GO:0008270; GO:0009723
XM_010664480.1	138.847	0.727264	0.217478	3.34409	0.000825532	0.0220916
XM_010649374.1	231.65	0.719494	0.205191	3.50646	0.000454106	0.0142838		integral component of membrane [GO:0016021]; sphingolipid delta-4 desaturase activity [GO:0042284]; ceramide biosynthetic process [GO:0046513]	GO:0016021; GO:0042284; GO:0046513
XR_785679.1	1263.28	0.71946	0.231257	3.11109	0.00186401	0.0407016	MDIS1-interacting receptor like kinase 2
XR_787985.1	418.842	0.716257	0.228726	3.13151	0.00173909	0.0385708
XM_010656313.1	95.0019	0.715877	0.232657	3.07696	0.00209126	0.0440148	iron-sulfur assembly protein IscA, chloroplastic isoform X1	oxoglutarate dehydrogenase complex [GO:0045252]; dihydrolipoyllysine-residue succinyltransferase activity [GO:0004149]; tricarboxylic acid cycle [GO:0006099]	GO:0004149; GO:0006099; GO:0045252
XM_010647087.1	235.304	0.715871	0.208523	3.43306	0.000596811	0.0173379	luminal-binding protein 5
XR_785678.1	1367.06	0.714885	0.228383	3.13021	0.00174684	0.0387105	CBL-interacting protein kinase 16	positive regulation of autophagy [GO:0010508]	GO:0010508
XM_010654564.1	417.249	0.702349	0.23047	3.04746	0.00230782	0.0472872	uncharacterized protein LOC100853006
XM_002263287.2	565.676	0.696458	0.219198	3.1773	0.00148655	0.0340977	uncharacterized protein LOC100852520	ATP binding [GO:0005524]	GO:0005524
NM_001280965.1	231.09	0.689314	0.215439	3.19959	0.00137625	0.0323141		ATP binding [GO:0005524]; protein serine/threonine kinase activity [GO:0004674]; signal transduction [GO:0007165]	GO:0004674; GO:0005524; GO:0007165
XM_003633291.2	744.056	0.68533	0.206127	3.32479	0.000884845	0.0232382	nudix hydrolase 2
XM_003631307.2	435.681	0.683015	0.213516	3.19889	0.00137958	0.0323358	serine/arginine-rich-splicing factor SR34 isoform X1	Heat shock protein DnaJ, cysteine-rich domain
XR_788271.1	154.977	0.678181	0.218882	3.09839	0.00194577	0.0418731	aldo-keto reductase family 4 member C9-like
XM_010648329.1	180.224	0.676715	0.219204	3.08715	0.00202085	0.0430129	probable serine/threonine-protein kinase dyrk1
XR_786196.1	140.335	0.673071	0.220406	3.05378	0.00225981	0.046658	bax inhibitor 1-like
XM_002272999.3	800.904	0.671423	0.187821	3.5748	0.000350495	0.0117184	protein NUCLEAR FUSION DEFECTIVE 4 isoform X1
XM_002269242.3	280.257	0.670621	0.204224	3.28375	0.00102437	0.0259801	F-box/kelch-repeat protein At1g67480
NM_001281152.1	957	0.668078	0.197694	3.37935	0.000726578	0.0201473	ADP-ribosylation factor isoform X1	integral component of membrane [GO:0016021]	GO:0016021
XM_002270773.3	245.558	0.659805	0.20809	3.17076	0.00152039	0.0347552	3-ketoacyl-CoA thiolase 2, peroxisomal	integral component of membrane [GO:0016021]	GO:0016021
XM_002272709.3	191.954	0.653058	0.214793	3.04041	0.00236258	0.0481384	clavaminate synthase-like protein At3g21360	Cul3-RING ubiquitin ligase complex [GO:0031463]; protein ubiquitination [GO:0016567]	GO:0016567; GO:0031463
XM_010662601.1	307.859	0.651634	0.214636	3.036	0.00239738	0.0486258	ATP-dependent zinc metalloprotease FTSH 2, chloroplastic	catalytic activity [GO:0003824]; DNA binding [GO:0003677]; DNA repair [GO:0006281]; response to radiation [GO:0009314]	GO:0003677; GO:0003824; GO:0006281; GO:0009314
XM_002285617.2	546.026	0.638989	0.19782	3.23015	0.00123727	0.0298664	UV-B-induced protein At3g17800, chloroplastic	peroxisome [GO:0005777]; acetyl-CoA C-acyltransferase activity [GO:0003988]; fatty acid beta-oxidation [GO:0006635]; glyoxysome organization [GO:0010111]	GO:0003988; GO:0005777; GO:0006635; GO:0010111
XM_002283606.3	399.544	0.628813	0.195382	3.21838	0.00128916	0.0308639	probable cinnamyl alcohol dehydrogenase 1	oxidoreductase activity [GO:0016491]	GO:0016491
XM_002282071.3	1051.51	0.591044	0.194895	3.03262	0.0024244	0.0490256	NADP-dependent glyceraldehyde-3-phosphate dehydrogenase	chloroplast envelope [GO:0009941]; chloroplast thylakoid membrane [GO:0009535]; integral component of membrane [GO:0016021]; ATP binding [GO:0005524]; ATP-dependent peptidase activity [GO:0004176]; metalloendopeptidase activity [GO:0004222]; metallopeptidase activity [GO:0008237]; photoinhibition [GO:0010205]; photosystem II repair [GO:0010206]; proteolysis [GO:0006508]; PSII associated light-har…	GO:0004176; GO:0004222; GO:0005524; GO:0006508; GO:0008237; GO:0009535; GO:0009941; GO:0010027; GO:0010205; GO:0010206; GO:0010304; GO:0016021
XM_002278040.3	456.489	0.571839	0.184231	3.10392	0.00190977	0.0414147	delta(12)-fatty-acid desaturase FAD2	integral component of membrane [GO:0016021]; transmembrane transport [GO:0055085]	GO:0016021; GO:0055085
XM_002267245.3	426.743	0.568969	0.185553	3.06634	0.002167	0.0452539	uncharacterized protein LOC100241657
XM_002285370.2	745.991	0.56115	0.178753	3.13924	0.00169386	0.0377862	glutamate-1-semialdehyde 2,1-aminomutase, chloroplastic	oxidoreductase activity [GO:0016491]; zinc ion binding [GO:0008270]	GO:0008270; GO:0016491
XM_002279338.3	1593.88	-0.51794	0.171133	-3.02653	0.00247375	0.0496378	omega-3 fatty acid desaturase, chloroplastic	aldehyde dehydrogenase (NAD) activity [GO:0004029]; succinate-semialdehyde dehydrogenase (NAD+) activity [GO:0004777]; succinate-semialdehyde dehydrogenase [NAD(P)+] activity [GO:0009013]	GO:0004029; GO:0004777; GO:0009013
XM_002279203.3	1026.43	-0.576885	0.189305	-3.04738	0.00230846	0.0472872	hydrophobic protein LTI6A
NM_001281283.1	965.791	-0.587458	0.184371	-3.18629	0.00144112	0.0333729	MFP1 attachment factor 1-like	ATP binding [GO:0005524]; protein serine/threonine kinase activity [GO:0004674]; basipetal auxin transport [GO:0010540]; hyperosmotic salinity response [GO:0042538]; multicellular organism development [GO:0007275]; signal transduction [GO:0007165]	GO:0004674; GO:0005524; GO:0007165; GO:0007275; GO:0010540; GO:0042538
XM_002284164.3	500.78	-0.597846	0.187658	-3.18583	0.0014434	0.0333936	uncharacterized protein LOC100265593	chloroplast [GO:0009507]; glutamate-1-semialdehyde 2,1-aminomutase activity [GO:0042286]; identical protein binding [GO:0042802]; pyridoxal phosphate binding [GO:0030170]; transaminase activity [GO:0008483]; porphyrin-containing compound biosynthetic process [GO:0006779]	GO:0006779; GO:0008483; GO:0009507; GO:0030170; GO:0042286; GO:0042802
XM_002264314.3	950.593	-0.59994	0.171827	-3.49155	0.000480234	0.0149385	fructose-bisphosphate aldolase 1, cytoplasmic	integral component of membrane [GO:0016021]; oxidoreductase activity, acting on paired donors, with oxidation of a pair of donors resulting in the reduction of molecular oxygen to two molecules of water [GO:0016717]; lipid metabolic process [GO:0006629]	GO:0006629; GO:0016021; GO:0016717
XM_002279297.3	842.414	-0.600089	0.185369	-3.23727	0.00120681	0.0293109	phospholipase D alpha	cytoplasm [GO:0005737]; nucleus [GO:0005634]; ATP binding [GO:0005524]; protein serine/threonine kinase activity [GO:0004674]; endocytosis [GO:0006897]; peptidyl-serine phosphorylation [GO:0018105]; regulation of cell shape [GO:0008360]; Wnt signaling pathway [GO:0016055]	GO:0004674; GO:0005524; GO:0005634; GO:0005737; GO:0006897; GO:0008360; GO:0016055; GO:0018105
XM_002285022.3	390.059	-0.605365	0.18602	-3.2543	0.00113671	0.0280144	allene oxide cyclase	WPP domain
XM_002283457.2	807.982	-0.607518	0.190815	-3.18381	0.00145351	0.0335416
XM_002283345.3	765.668	-0.610739	0.185037	-3.30063	0.000964682	0.0248244	uncharacterized protein LOC100261908	fructose-bisphosphate aldolase activity [GO:0004332]; glycolytic process [GO:0006096]	GO:0004332; GO:0006096
NM_001280968.1	1102.48	-0.622982	0.201548	-3.09098	0.00199497	0.042624	histone H2B	membrane [GO:0016020]; calcium ion binding [GO:0005509]; N-acylphosphatidylethanolamine-specific phospholipase D activity [GO:0070290]; phospholipase D activity [GO:0004630]; lipid catabolic process [GO:0016042]; phosphatidylcholine metabolic process [GO:0046470]	GO:0004630; GO:0005509; GO:0016020; GO:0016042; GO:0046470; GO:0070290
XM_010662200.1	294.584	-0.644576	0.200916	-3.20818	0.00133577	0.0317249	60S ribosomal protein L12	chloroplast [GO:0009507]; isomerase activity [GO:0016853]	GO:0009507; GO:0016853
XR_787472.1	1636.62	-0.646274	0.196996	-3.28064	0.00103572	0.0261013	protein ASPARTIC PROTEASE IN GUARD CELL 1
XM_002280495.3	1080.55	-0.64954	0.190287	-3.41347	0.000641406	0.0182827	3-deoxy-D-arabino-heptulosonate 7-phosphate synthase 02
XM_002284321.3	402.772	-0.650304	0.198121	-3.28235	0.00102945	0.0260657	uncharacterized protein LOC100261644	nuclear nucleosome [GO:0000788]; DNA binding [GO:0003677]; nucleosome assembly [GO:0006334]	GO:0000788; GO:0003677; GO:0006334
XM_002274371.2	303.305	-0.658602	0.216745	-3.0386	0.0023768	0.0483546	protein enabled homolog	cytosolic large ribosomal subunit [GO:0022625]; rRNA binding [GO:0019843]; structural constituent of ribosome [GO:0003735]; ribosomal large subunit assembly [GO:0000027]; translation [GO:0006412]	GO:0000027; GO:0003735; GO:0006412; GO:0019843; GO:0022625
XM_002275128.2	429.935	-0.661218	0.214272	-3.08588	0.00202949	0.0431101	transcription factor TCP2	endoplasmic reticulum [GO:0005783]; aspartic-type endopeptidase activity [GO:0004190]; protein catabolic process [GO:0030163]; proteolysis [GO:0006508]; response to abscisic acid [GO:0009737]; response to water deprivation [GO:0009414]; systemic acquired resistance [GO:0009627]	GO:0004190; GO:0005783; GO:0006508; GO:0009414; GO:0009627; GO:0009737; GO:0030163
NM_001281167.1	488.739	-0.666125	0.187576	-3.55122	0.000383452	0.0125084	uncharacterized protein LOC100264357	chloroplast [GO:0009507]; 3-deoxy-7-phosphoheptulonate synthase activity [GO:0003849]; aromatic amino acid family biosynthetic process [GO:0009073]; cellular amino acid biosynthetic process [GO:0008652]	GO:0003849; GO:0008652; GO:0009073; GO:0009507
XM_002270598.2	633.518	-0.666541	0.203088	-3.28203	0.00103064	0.0260677	phenylalanine ammonia-lyase G1
XM_010653921.1	351.654	-0.666724	0.204554	-3.25941	0.00111645	0.0275913	14-3-3-like protein	integral component of membrane [GO:0016021]	GO:0016021
XM_010657380.1	177.943	-0.674617	0.206774	-3.26258	0.00110401	0.0273849	auxin-responsive protein IAA27	Transcription factor, TCP
XM_002282841.2	256.136	-0.680316	0.222964	-3.05123	0.00227905	0.0468279	uncharacterized protein LOC100249297	integral component of membrane [GO:0016021]	GO:0016021
XM_010660093.1	283.358	-0.687033	0.226954	-3.02719	0.00246841	0.0496162	probable cellulose synthase A catalytic subunit 5	cytoplasm [GO:0005737]; phenylalanine ammonia-lyase activity [GO:0045548]; cinnamic acid biosynthetic process [GO:0009800]; L-phenylalanine catabolic process [GO:0006559]	GO:0005737; GO:0006559; GO:0009800; GO:0045548
XM_002262766.3	760.452	-0.68851	0.214976	-3.20274	0.00136129	0.0321576	uncharacterized protein LOC100257171	14-3-3 protein
XM_002284082.2	280.577	-0.699057	0.211749	-3.30134	0.000962235	0.0247852	protein E6	nucleus [GO:0005634]; auxin-activated signaling pathway [GO:0009734]; regulation of transcription, DNA-templated [GO:0006355]; transcription, DNA-templated [GO:0006351]	GO:0005634; GO:0006351; GO:0006355; GO:0009734
XM_010650052.1	314.804	-0.701922	0.204967	-3.42456	0.000615786	0.0177545	histone H4
XM_010647140.1	541.948	-0.702504	0.217391	-3.23153	0.00123131	0.0297982	UDP-glucose 6-dehydrogenase 3	Golgi apparatus [GO:0005794]; integral component of membrane [GO:0016021]; plasma membrane [GO:0005886]; cellulose synthase (UDP-forming) activity [GO:0016760]; cellulose synthase activity [GO:0016759]; zinc ion binding [GO:0008270]; cell wall organization [GO:0071555]; cellulose biosynthetic process [GO:0030244]; plant-type primary cell wall biogenesis [GO:0009833]	GO:0005794; GO:0005886; GO:0008270; GO:0009833; GO:0016021; GO:0016759; GO:0016760; GO:0030244; GO:0071555
XM_010645862.1	185.547	-0.714758	0.221294	-3.22991	0.00123831	0.0298664	glutamate decarboxylase
XM_002275144.3	201.248	-0.715623	0.205563	-3.48129	0.000499012	0.0151759	receptor like protein 30
XM_002281753.2	278.231	-0.717803	0.233194	-3.07814	0.00208295	0.043909	GDP-mannose-3\',5\'-epimerase	nucleosome [GO:0000786]; nucleus [GO:0005634]; DNA binding [GO:0003677]; nucleosome assembly [GO:0006334]	GO:0000786; GO:0003677; GO:0005634; GO:0006334
XM_002269656.3	213.93	-0.717826	0.219148	-3.27553	0.00105465	0.0264047	ripening-related protein-like	cytosol [GO:0005829]; nucleus [GO:0005634]; NAD binding [GO:0051287]; UDP-glucose 6-dehydrogenase activity [GO:0003979]; carbohydrate metabolic process [GO:0005975]; glycosaminoglycan biosynthetic process [GO:0006024]; UDP-glucuronate biosynthetic process [GO:0006065]	GO:0003979; GO:0005634; GO:0005829; GO:0005975; GO:0006024; GO:0006065; GO:0051287
XM_002263045.3	395.528	-0.72029	0.204693	-3.51888	0.000433373	0.0137932	CLAVATA3/ESR (CLE)-related protein TDIF	glutamate decarboxylase activity [GO:0004351]; pyridoxal phosphate binding [GO:0030170]; glutamate metabolic process [GO:0006536]	GO:0004351; GO:0006536; GO:0030170
XM_002285302.2	125.876	-0.723187	0.236375	-3.05949	0.00221715	0.04605	subtilisin-like protease SBT1.7
NM_001281039.1	2236.78	-0.72351	0.232672	-3.10957	0.00187358	0.0408441	CBL-interacting protein kinase 02	GDP-mannose 3,5-epimerase activity [GO:0047918]; NAD binding [GO:0051287]	GO:0047918; GO:0051287
NM_001281220.1	607.623	-0.726651	0.231717	-3.13594	0.00171307	0.0380565	uncharacterized protein LOC100250572
XM_003632320.2	110.405	-0.734841	0.23379	-3.14316	0.00167132	0.0373456	HMG-Y-related protein A	integral component of membrane [GO:0016021]	GO:0016021
XM_002284065.3	280.507	-0.73897	0.235068	-3.14364	0.00166859	0.0373158	programmed cell death protein 4	cell wall [GO:0005618]; serine-type endopeptidase activity [GO:0004252]	GO:0004252; GO:0005618
NM_001281245.1	351.782	-0.739709	0.2137	-3.46144	0.000537293	0.0160125	subtilisin-like protease SBT1.8	integral component of membrane [GO:0016021]; ATP binding [GO:0005524]; protein serine/threonine kinase activity [GO:0004674]; signal transduction [GO:0007165]	GO:0004674; GO:0005524; GO:0007165; GO:0016021
XM_002276258.2	138.9	-0.742729	0.228942	-3.24418	0.00117788	0.0287648	eukaryotic initiation factor 4A-11	metal ion binding [GO:0046872]; NAD+ ADP-ribosyltransferase activity [GO:0003950]	GO:0003950; GO:0046872
XM_002284684.3	511.759	-0.744164	0.19211	-3.87363	0.000107228	0.00476423	transmembrane protein 87A	nucleosome [GO:0000786]; nucleus [GO:0005634]; DNA binding [GO:0003677]; nucleosome assembly [GO:0006334]; regulation of transcription, DNA-templated [GO:0006355]	GO:0000786; GO:0003677; GO:0005634; GO:0006334; GO:0006355
XM_003633068.2	469.555	-0.747967	0.241331	-3.09935	0.00193948	0.0418385		nucleus [GO:0005634]; DNA binding [GO:0003677]; regulation of transcription, DNA-templated [GO:0006355]; transcription, DNA-templated [GO:0006351]	GO:0003677; GO:0005634; GO:0006351; GO:0006355
XM_002278256.2	186.693	-0.748037	0.223417	-3.34817	0.000813462	0.021834	oxysterol-binding protein-related protein 1D isoform X1	cell wall [GO:0005618]; Golgi apparatus [GO:0005794]; plant-type cell wall [GO:0009505]; plasmodesma [GO:0009506]; serine-type endopeptidase activity [GO:0004252]	GO:0004252; GO:0005618; GO:0005794; GO:0009505; GO:0009506
XM_002278083.3	313.545	-0.749692	0.237422	-3.15763	0.00159056	0.0359933	tubulin beta chain	ATP binding [GO:0005524]; ATP-dependent RNA helicase activity [GO:0004004]; nucleic acid binding [GO:0003676]; regulation of gene expression [GO:0010468]; RNA secondary structure unwinding [GO:0010501]; translational initiation [GO:0006413]	GO:0003676; GO:0004004; GO:0005524; GO:0006413; GO:0010468; GO:0010501
XM_002271368.3	109.174	-0.750119	0.235857	-3.1804	0.00147074	0.033822	serine carboxypeptidase-like 50	Golgi apparatus [GO:0005794]; integral component of membrane [GO:0016021]	GO:0005794; GO:0016021
XM_010656705.1	470.968	-0.750503	0.21082	-3.55992	0.000370969	0.0122324	trihelix transcription factor GTL2	integral component of membrane [GO:0016021]; ATP binding [GO:0005524]; protein serine/threonine kinase activity [GO:0004674]; signal transduction [GO:0007165]	GO:0004674; GO:0005524; GO:0007165; GO:0016021
XM_002282053.2	101.806	-0.75333	0.241605	-3.11802	0.00182072	0.0400171	probable aspartyl protease At4g16563	Oxysterol-binding protein
XM_002273478.3	169.294	-0.755284	0.22623	-3.33857	0.000842102	0.0224455	FRIGIDA-like protein 4a	cytoplasm [GO:0005737]; microtubule [GO:0005874]; GTP binding [GO:0005525]; GTPase activity [GO:0003924]; structural constituent of cytoskeleton [GO:0005200]; microtubule-based process [GO:0007017]	GO:0003924; GO:0005200; GO:0005525; GO:0005737; GO:0005874; GO:0007017
XM_002284328.2	117.477	-0.757011	0.245799	-3.0798	0.00207143	0.0437135		serine-type carboxypeptidase activity [GO:0004185]; proteolysis involved in cellular protein catabolic process [GO:0051603]	GO:0004185; GO:0051603
XM_002272753.3	91.0556	-0.757385	0.240526	-3.14887	0.00163905	0.0369013	subtilisin-like protease SBT1.6	SANT/Myb domain
XM_002280830.2	279.209	-0.757564	0.235606	-3.21539	0.00130268	0.0310543	protein SPIRAL1-like 1	aspartic-type endopeptidase activity [GO:0004190]; protein catabolic process [GO:0030163]; proteolysis [GO:0006508]	GO:0004190; GO:0006508; GO:0030163
XM_002282429.3	1601.59	-0.771338	0.225994	-3.4131	0.000642286	0.0182827	uncharacterized protein LOC100259569	Frigida-like
XR_788251.1	220.195	-0.772006	0.24449	-3.15761	0.00159067	0.0359933	trans-cinnamate 4-monooxygenase	COPI vesicle coat [GO:0030126]; Golgi membrane [GO:0000139]; structural molecule activity [GO:0005198]; ER to Golgi vesicle-mediated transport [GO:0006888]; intra-Golgi vesicle-mediated transport [GO:0006891]; intracellular protein transport [GO:0006886]; retrograde vesicle-mediated transport, Golgi to ER [GO:0006890]	GO:0000139; GO:0005198; GO:0006886; GO:0006888; GO:0006890; GO:0006891; GO:0030126
XM_010648663.1	496.955	-0.77227	0.215047	-3.59116	0.000329204	0.0112021		cell wall [GO:0005618]; serine-type endopeptidase activity [GO:0004252]	GO:0004252; GO:0005618
XM_002265430.2	198.821	-0.774373	0.22286	-3.47471	0.000511401	0.0154075		ATP binding [GO:0005524]; protein serine/threonine kinase activity [GO:0004674]	GO:0004674; GO:0005524
XM_002271518.3	311.112	-0.775504	0.233491	-3.32135	0.000895833	0.0234808	coleoptile phototropism protein 1	Clustered mitochondria protein, N-terminal
XM_002266202.2	1377.76	-0.776121	0.223657	-3.47014	0.000520184	0.0155855	putative 4-hydroxy-4-methyl-2-oxoglutarate aldolase 3	membrane [GO:0016020]; heme binding [GO:0020037]; iron ion binding [GO:0005506]; trans-cinnamate 4-monooxygenase activity [GO:0016710]; lignin metabolic process [GO:0009808]; secondary metabolite biosynthetic process [GO:0044550]	GO:0005506; GO:0009808; GO:0016020; GO:0016710; GO:0020037; GO:0044550
XM_010656056.1	319.11	-0.776425	0.233325	-3.32766	0.000875796	0.0230684	PLASMODESMATA CALLOSE-BINDING PROTEIN 3
XM_002283928.2	204.628	-0.779333	0.244592	-3.18626	0.00144126	0.0333729	succinate-semialdehyde dehydrogenase, mitochondrial	SH3 domain
XM_002280977.3	196.849	-0.784957	0.230113	-3.41118	0.000646821	0.0183708		NPH3 domain
XM_010646399.1	71.6855	-0.787318	0.257968	-3.052	0.00227321	0.0468155	uncharacterized protein LOC100256408	4-hydroxy-4-methyl-2-oxoglutarate aldolase activity [GO:0047443]; metal ion binding [GO:0046872]; oxaloacetate decarboxylase activity [GO:0008948]; ribonuclease inhibitor activity [GO:0008428]; regulation of RNA metabolic process [GO:0051252]	GO:0008428; GO:0008948; GO:0046872; GO:0047443; GO:0051252
XM_003631114.2	722.317	-0.788733	0.232415	-3.39365	0.000689684	0.0193443	uncharacterized protein LOC100257403	anchored component of plasma membrane [GO:0046658]; hydrolase activity, hydrolyzing O-glycosyl compounds [GO:0004553]; polysaccharide binding [GO:0030247]	GO:0004553; GO:0030247; GO:0046658
XM_002265478.3	445.074	-0.789494	0.237787	-3.32017	0.000899614	0.0235339	beta-xylosidase/alpha-L-arabinofuranosidase 2	aldehyde dehydrogenase (NAD) activity [GO:0004029]; succinate-semialdehyde dehydrogenase (NAD+) activity [GO:0004777]; succinate-semialdehyde dehydrogenase [NAD(P)+] activity [GO:0009013]; gamma-aminobutyric acid catabolic process [GO:0009450]	GO:0004029; GO:0004777; GO:0009013; GO:0009450
XM_003634622.2	286.509	-0.793392	0.221332	-3.58463	0.000337563	0.0114141		cytosol [GO:0005829]; molybdopterin synthase complex [GO:0019008]; molybdopterin synthase activity [GO:0030366]; nucleotide binding [GO:0000166]; auxin-activated signaling pathway [GO:0009734]; Mo-molybdopterin cofactor biosynthetic process [GO:0006777]; molybdenum incorporation into molybdenum-molybdopterin complex [GO:0018315]	GO:0000166; GO:0005829; GO:0006777; GO:0009734; GO:0018315; GO:0019008; GO:0030366
XM_002281429.2	140.838	-0.795879	0.232088	-3.42921	0.000605343	0.0175288		cytosol [GO:0005829]	GO:0005829
XM_002283693.2	294.93	-0.798457	0.245458	-3.25293	0.00114222	0.0280844	non-specific lipid-transfer protein	cytosol [GO:0005829]; nucleus [GO:0005634]	GO:0005634; GO:0005829
XM_002264147.3	176.445	-0.800558	0.23391	-3.42251	0.000620469	0.0178246	cellulose synthase A catalytic subunit 1	plant-type cell wall [GO:0009505]; alpha-L-arabinofuranosidase activity [GO:0046556]; xylan 1,4-beta-xylosidase activity [GO:0009044]; arabinan catabolic process [GO:0031222]; xylan catabolic process [GO:0045493]	GO:0009044; GO:0009505; GO:0031222; GO:0045493; GO:0046556
XM_010648866.1	100.43	-0.803848	0.232066	-3.46388	0.000532448	0.0159165	uncharacterized protein LOC100262494	cytoplasm [GO:0005737]; cytosol [GO:0005829]; nucleus [GO:0005634]; ATP binding [GO:0005524]; protein serine/threonine kinase activity [GO:0004674]; defense response to bacterium [GO:0042742]; growth [GO:0040007]; intracellular signal transduction [GO:0035556]; leaf development [GO:0048366]; protein autophosphorylation [GO:0046777]; protein phosphorylation [GO:0006468]; regulation of anion channe…	GO:0004674; GO:0005524; GO:0005634; GO:0005737; GO:0005829; GO:0005985; GO:0006468; GO:0006636; GO:0009414; GO:0009651; GO:0009737; GO:0010118; GO:0010359; GO:0019432; GO:0035556; GO:0040007; GO:0042742; GO:0046777; GO:0048366; GO:1902456; GO:2000377
XM_010662535.1	99.1205	-0.805582	0.23988	-3.35827	0.000784321	0.0212654	L-type lectin-domain containing receptor kinase VIII.2	zinc ion binding [GO:0008270]	GO:0008270
XM_002275071.2	800.978	-0.808019	0.239281	-3.37687	0.000733167	0.0202047	transcription repressor OFP13	membrane [GO:0016020]; lipid binding [GO:0008289]; lipid transport [GO:0006869]	GO:0006869; GO:0008289; GO:0016020
XM_010650350.1	533.122	-0.808127	0.265363	-3.04537	0.00232396	0.0475322	probable methyltransferase PMT2	Golgi apparatus [GO:0005794]; integral component of membrane [GO:0016021]; plasma membrane [GO:0005886]; cellulose synthase (UDP-forming) activity [GO:0016760]; cellulose synthase activity [GO:0016759]; zinc ion binding [GO:0008270]; cell wall organization [GO:0071555]; cellulose biosynthetic process [GO:0030244]; plant-type primary cell wall biogenesis [GO:0009833]	GO:0005794; GO:0005886; GO:0008270; GO:0009833; GO:0016021; GO:0016759; GO:0016760; GO:0030244; GO:0071555
XM_010657785.1	158.345	-0.809175	0.227203	-3.56147	0.000368786	0.0122233	phytochrome A-associated F-box protein
XM_002280228.3	111.287	-0.812364	0.260829	-3.11454	0.00184231	0.0403256	glutathione S-transferase F13	integral component of membrane [GO:0016021]; carbohydrate binding [GO:0030246]	GO:0016021; GO:0030246
XM_002275534.3	125.14	-0.815362	0.255717	-3.18853	0.00142998	0.033169	histone H1	Ovate protein family, C-terminal
XM_002273608.3	100.725	-0.815637	0.263643	-3.09372	0.00197664	0.0423335	beta-glucosidase 44
XM_002266123.3	114.981	-0.816824	0.258502	-3.15983	0.00157861	0.0358112		F-box domain
XM_002263350.3	189.45	-0.81737	0.258061	-3.16735	0.00153835	0.0351057	probable 3-hydroxyisobutyrate dehydrogenase-like 2, mitochondrial	cytoplasm [GO:0005737]; glutathione transferase activity [GO:0004364]; glutathione metabolic process [GO:0006749]	GO:0004364; GO:0005737; GO:0006749
XM_002270175.2	567.692	-0.818113	0.24601	-3.32552	0.000882534	0.0232003	BTB/POZ domain-containing protein At3g50780	nucleosome [GO:0000786]; nucleus [GO:0005634]; DNA binding [GO:0003677]; nucleosome assembly [GO:0006334]	GO:0000786; GO:0003677; GO:0005634; GO:0006334
XM_002272377.3	199.381	-0.818631	0.269788	-3.03435	0.00241052	0.0488184	bZIP transcription factor 11
XM_010658149.1	205.535	-0.81889	0.225882	-3.6253	0.000288627	0.0101565	serine carboxypeptidase-like 35 isoform X2	nucleus [GO:0005634]	GO:0005634
XM_002270192.3	875.195	-0.81982	0.203546	-4.02769	5.63e-05	0.00291772	14-3-3-like protein GF14 iota	NAD binding [GO:0051287]; phosphogluconate dehydrogenase (decarboxylating) activity [GO:0004616]	GO:0004616; GO:0051287
XM_002275418.3	120.333	-0.821228	0.256245	-3.20486	0.0013513	0.0319523	probable xyloglucan endotransglucosylase/hydrolase protein 19	SKP1/BTB/POZ domain
XM_003634324.2	261.493	-0.823558	0.264276	-3.11628	0.00183147	0.0402204		sequence-specific DNA binding [GO:0043565]; transcription factor activity, sequence-specific DNA binding [GO:0003700]	GO:0003700; GO:0043565
XM_010650253.1	195.656	-0.826217	0.225756	-3.65978	0.000252431	0.00918409	putative BPI/LBP family protein At1g04970	serine-type carboxypeptidase activity [GO:0004185]; proteolysis involved in cellular protein catabolic process [GO:0051603]	GO:0004185; GO:0051603
XM_002269064.3	92.9908	-0.826866	0.255392	-3.23763	0.00120526	0.0292999	caffeoylshikimate esterase	zinc ion binding [GO:0008270]	GO:0008270
XM_002273939.3	144.579	-0.827185	0.252564	-3.27515	0.00105606	0.0264153	uncharacterized protein LOC100266500	hydrolase activity, hydrolyzing O-glycosyl compounds [GO:0004553]; carbohydrate metabolic process [GO:0005975]	GO:0004553; GO:0005975
XM_010651881.1	1544.54	-0.830255	0.21448	-3.87102	0.000108383	0.00476423	putative GPI-anchored protein pfl2	zinc ion binding [GO:0008270]; regulation of transcription, DNA-templated [GO:0006355]	GO:0006355; GO:0008270
XM_002277107.3	109.547	-0.830488	0.266139	-3.12051	0.00180537	0.0397775	heme-binding protein 2	extracellular space [GO:0005615]; lipid binding [GO:0008289]	GO:0005615; GO:0008289
XM_002285222.3	222.539	-0.831358	0.229742	-3.61867	0.000296126	0.010339	zinc finger CCCH domain-containing protein 53
XM_002264796.2	182.067	-0.832771	0.225015	-3.70096	0.000214783	0.00814596	serine/threonine-protein phosphatase PP2A-2 catalytic subunit	integral component of membrane [GO:0016021]	GO:0016021
XM_002266389.3	106.541	-0.834047	0.244522	-3.41092	0.000647438	0.0183708	uncharacterized GPI-anchored protein At4g28100
XM_002269938.2	115.544	-0.834128	0.244154	-3.4164	0.00063454	0.0181586	ras-related protein Rab11B
XM_002274451.3	170.4	-0.837236	0.238812	-3.50584	0.000455164	0.0142913	early nodulin-75-like	integral component of membrane [GO:0016021]; transmembrane transport [GO:0055085]	GO:0016021; GO:0055085
XM_002270342.3	375.32	-0.838462	0.268836	-3.11886	0.0018155	0.0399351	shaggy-related protein kinase epsilon
XM_003634151.2	255.709	-0.83876	0.260691	-3.21745	0.00129335	0.030909	protein PMR5
XM_002278713.3	66.3977	-0.83913	0.272853	-3.0754	0.00210223	0.0441764	PHD finger protein ALFIN-LIKE 1	intracellular [GO:0005622]; GTP binding [GO:0005525]; small GTPase mediated signal transduction [GO:0007264]	GO:0005525; GO:0005622; GO:0007264
XM_010651772.1	802.694	-0.841635	0.234511	-3.5889	0.000332078	0.0112713	sucrose synthase
XM_010662594.1	73.7376	-0.842543	0.278439	-3.02595	0.0024785	0.0496701	expansin-A4	ATP binding [GO:0005524]; protein serine/threonine kinase activity [GO:0004674]	GO:0004674; GO:0005524
XM_002277193.2	182.95	-0.842688	0.273618	-3.07979	0.00207144	0.0437135	axial regulator YABBY 5
XM_002270454.3	233.446	-0.842774	0.248557	-3.39067	0.000697211	0.019535	pentatricopeptide repeat-containing protein At3g12770-like	integral component of membrane [GO:0016021]; zinc ion binding [GO:0008270]; regulation of transcription, DNA-templated [GO:0006355]	GO:0006355; GO:0008270; GO:0016021
XM_010657781.1	307.694	-0.843796	0.251116	-3.36018	0.000778923	0.0211611	proline-rich 33 kDa extensin-related protein isoform X2	endoplasmic reticulum [GO:0005783]; catalytic activity [GO:0003824]; coenzyme binding [GO:0050662]; seed development [GO:0048316]; sporopollenin biosynthetic process [GO:0080110]	GO:0003824; GO:0005783; GO:0048316; GO:0050662; GO:0080110
XM_002283494.3	137.785	-0.845442	0.233568	-3.61968	0.000294964	0.0103253	flavonoid 3\' hydroxylase	Armadillo-type fold
XM_002285292.3	216.204	-0.846812	0.230405	-3.67532	0.000237553	0.00876169		multicellular organism development [GO:0007275]	GO:0007275
XR_787466.1	153.816	-0.847181	0.241496	-3.50806	0.000451389	0.0142562	endoglucanase 10
XM_010651774.1	1042.98	-0.849508	0.243855	-3.48366	0.000494616	0.0151227	uncharacterized protein C24B11.05
NM_001280987.1	541.88	-0.849908	0.218915	-3.88236	0.000103449	0.00464465	organ-specific protein P4-like	heme binding [GO:0020037]; iron ion binding [GO:0005506]; monooxygenase activity [GO:0004497]; oxidoreductase activity, acting on paired donors, with incorporation or reduction of molecular oxygen [GO:0016705]	GO:0004497; GO:0005506; GO:0016705; GO:0020037
XM_010653469.1	242.355	-0.850995	0.218399	-3.89651	9.76e-05	0.00446762	L-ascorbate oxidase
XM_002276703.3	304.694	-0.853228	0.253884	-3.36071	0.000777434	0.0211421	protein KINESIN LIGHT CHAIN-RELATED 2	integral component of membrane [GO:0016021]; cellulase activity [GO:0008810]; cellulose catabolic process [GO:0030245]	GO:0008810; GO:0016021; GO:0030245
XM_002283261.3	130.219	-0.854105	0.254956	-3.35001	0.000808094	0.0217117	uncharacterized protein LOC100263513 isoform X1	hydrolase activity [GO:0016787]; metabolic process [GO:0008152]	GO:0008152; GO:0016787
XM_003631590.2	663.459	-0.854893	0.252161	-3.39026	0.000698264	0.0195441	sucrose synthase
XM_002275642.2	87.4871	-0.854986	0.244075	-3.50296	0.000460115	0.0143962	flavonoid 3\'-monooxygenase	extracellular region [GO:0005576]; copper ion binding [GO:0005507]; oxidoreductase activity, oxidizing metal ions [GO:0016722]	GO:0005507; GO:0005576; GO:0016722
XM_002264211.3	164.873	-0.857487	0.220119	-3.89556	9.8e-05	0.00446767	3-hydroxy-3-methylglutaryl-coenzyme A reductase 1	Tetratricopeptide-like helical domain
XM_010664193.1	64.7215	-0.857728	0.275941	-3.10838	0.00188118	0.0409431	uncharacterized protein C594.04c
XM_002275119.3	300.927	-0.859178	0.240052	-3.57914	0.000344724	0.0115833	formin-like protein 1
XM_002284115.3	606.87	-0.859895	0.212256	-4.05121	5.1e-05	0.00268414	ABC transporter B family member 1	membrane [GO:0016020]; heme binding [GO:0020037]; iron ion binding [GO:0005506]; oxidoreductase activity, acting on paired donors, with incorporation or reduction of molecular oxygen, NAD(P)H as one donor, and incorporation of one atom of oxygen [GO:0016709]; secondary metabolite biosynthetic process [GO:0044550]	GO:0005506; GO:0016020; GO:0016709; GO:0020037; GO:0044550
XM_002275791.3	184.472	-0.859981	0.260694	-3.29881	0.000970955	0.0249618	lachrymatory-factor synthase-like	endoplasmic reticulum membrane [GO:0005789]; integral component of membrane [GO:0016021]; peroxisomal membrane [GO:0005778]; hydroxymethylglutaryl-CoA reductase (NADPH) activity [GO:0004420]; NADP binding [GO:0050661]; coenzyme A metabolic process [GO:0015936]; isoprenoid biosynthetic process [GO:0008299]; sterol biosynthetic process [GO:0016126]	GO:0004420; GO:0005778; GO:0005789; GO:0008299; GO:0015936; GO:0016021; GO:0016126; GO:0050661
XM_010663238.1	66.928	-0.860963	0.271259	-3.17395	0.00150379	0.0344637	putative 4-hydroxy-4-methyl-2-oxoglutarate aldolase 3	cytoplasm [GO:0005737]; integral component of membrane [GO:0016021]; oxidoreductase activity, acting on the CH-CH group of donors [GO:0016627]; lipid metabolic process [GO:0006629]	GO:0005737; GO:0006629; GO:0016021; GO:0016627
XM_002274965.3	117.431	-0.866596	0.2359	-3.67358	0.000239179	0.00879747	organ-specific protein P4
XM_002266469.2	230.356	-0.867986	0.223064	-3.89119	9.98e-05	0.00451824	cytochrome P450 98A2	integral component of membrane [GO:0016021]; ATP binding [GO:0005524]; ATPase activity, coupled to transmembrane movement of substances [GO:0042626]; transmembrane transport [GO:0055085]	GO:0005524; GO:0016021; GO:0042626; GO:0055085
XM_002283786.2	142.992	-0.8705	0.233069	-3.73495	0.000187751	0.00730676	early nodulin-75-like	Polyketide cyclase/dehydrase
XM_002265932.2	73.4444	-0.873843	0.254509	-3.43344	0.000595964	0.0173321		Thaumatin	0
XM_003631594.2	229.403	-0.874729	0.264572	-3.3062	0.000945702	0.0244769	uncharacterized protein LOC100247103 isoform X1	Bromodomain
XM_002283302.2	358.59	-0.875534	0.23087	-3.79232	0.000149244	0.00611902		membrane [GO:0016020]; heme binding [GO:0020037]; iron ion binding [GO:0005506]; oxidoreductase activity, acting on paired donors, with incorporation or reduction of molecular oxygen, NAD(P)H as one donor, and incorporation of one atom of oxygen [GO:0016709]; lignin biosynthetic process [GO:0009809]	GO:0005506; GO:0009809; GO:0016020; GO:0016709; GO:0020037
XM_010651773.1	693.555	-0.876078	0.239604	-3.65636	0.000255823	0.00926979	leucine-rich repeat receptor-like protein kinase TDR	Phosphate-induced protein 1
XM_010648590.1	51.7671	-0.876934	0.285626	-3.07022	0.002139	0.0448789	uncharacterized protein LOC100247103 isoform X1
XM_002283394.3	131.608	-0.878329	0.272572	-3.22237	0.00127135	0.0305193	glucan endo-1,3-beta-glucosidase	histone deacetylase complex [GO:0000118]; histone deacetylase activity [GO:0004407]; transcription cofactor activity [GO:0003712]; regulation of transcription, DNA-templated [GO:0006355]	GO:0000118; GO:0003712; GO:0004407; GO:0006355
XM_002274012.3	98.937	-0.880466	0.242047	-3.63758	0.000275208	0.00978705	L-type lectin-domain containing receptor kinase VIII.2
XM_002268562.3	78.3091	-0.881593	0.27923	-3.15723	0.00159273	0.0360097
XM_010666354.1	88.2607	-0.881826	0.280331	-3.14565	0.00165716	0.0371221	uncharacterized protein LOC100241762
XM_002283611.3	103.237	-0.885861	0.249521	-3.55024	0.000384876	0.0125244	uncharacterized protein LOC100266668	anchored component of plasma membrane [GO:0046658]; hydrolase activity, hydrolyzing O-glycosyl compounds [GO:0004553]; polysaccharide binding [GO:0030247]; carbohydrate metabolic process [GO:0005975]	GO:0004553; GO:0005975; GO:0030247; GO:0046658
XM_002276746.2	173.403	-0.887751	0.259369	-3.42274	0.000619943	0.0178246	leucine-rich repeat receptor-like protein kinase PXC1	integral component of membrane [GO:0016021]; carbohydrate binding [GO:0030246]	GO:0016021; GO:0030246
XM_010666422.1	137.536	-0.888262	0.259989	-3.41653	0.000634243	0.0181586	glycine-rich protein 2	integral component of membrane [GO:0016021]	GO:0016021
XM_002265028.3	55.1041	-0.890731	0.290691	-3.06418	0.00218264	0.0454389	protein MARD1-like	integral component of membrane [GO:0016021]	GO:0016021
XM_002269150.3	246.337	-0.890801	0.254045	-3.50648	0.000454084	0.0142838	LOW QUALITY PROTEIN: uncharacterized protein LOC104878494	membrane [GO:0016020]; plasmodesma [GO:0009506]; acetylglucosaminyltransferase activity [GO:0008375]	GO:0008375; GO:0009506; GO:0016020
XM_002283821.2	130.824	-0.89272	0.270876	-3.29568	0.000981834	0.0251748	uncharacterized protein LOC100251247	integral component of membrane [GO:0016021]; ATP binding [GO:0005524]; protein kinase activity [GO:0004672]	GO:0004672; GO:0005524; GO:0016021
XM_002277592.3	107.879	-0.894375	0.272089	-3.28707	0.00101237	0.0257856		DNA binding [GO:0003677]; zinc ion binding [GO:0008270]; regulation of transcription, DNA-templated [GO:0006355]	GO:0003677; GO:0006355; GO:0008270
XM_003632259.2	131.754	-0.896144	0.295006	-3.03772	0.00238379	0.0483867	ripening-related protein-like	LysM domain
XM_010649010.1	101.941	-0.896179	0.295831	-3.02937	0.00245067	0.0493706	omega-hydroxypalmitate O-feruloyl transferase
XM_002264592.3	87.2673	-0.896882	0.280746	-3.19464	0.00140005	0.0326623	protein RALF-like 34
NM_001281161.1	542.315	-0.898789	0.281618	-3.19152	0.00141526	0.0329416	protein DOWNY MILDEW RESISTANCE 6	oxidoreductase activity [GO:0016491]; zinc ion binding [GO:0008270]	GO:0008270; GO:0016491
NM_001281217.1	124.551	-0.900143	0.281493	-3.19775	0.00138504	0.0324354		hydrolase activity [GO:0016787]; metabolic process [GO:0008152]	GO:0008152; GO:0016787
XM_002270293.2	500.942	-0.905097	0.259361	-3.48972	0.000483535	0.014989	probable protein S-acyltransferase 22	transferase activity, transferring acyl groups other than amino-acyl groups [GO:0016747]	GO:0016747
XM_002282632.2	269.578	-0.906896	0.26783	-3.38609	0.000708949	0.0197449	deSI-like protein At4g17486	intracellular [GO:0005622]; plasmodesma [GO:0009506]; signal transducer activity [GO:0004871]; calcium-mediated signaling [GO:0019722]	GO:0004871; GO:0005622; GO:0009506; GO:0019722
XM_002285694.3	722.178	-0.908596	0.218494	-4.15845	3.2e-05	0.00186955	receptor protein kinase-like protein ZAR1
XM_010653770.1	142.851	-0.908949	0.261864	-3.47108	0.000518376	0.0155652	polygalacturonase At1g48100	Golgi apparatus [GO:0005794]; membrane [GO:0016020]; acetylglucosaminyltransferase activity [GO:0008375]	GO:0005794; GO:0008375; GO:0016020
XM_002268380.3	139.363	-0.912107	0.253154	-3.60297	0.000314598	0.0107797	callose synthase 3	integral component of membrane [GO:0016021]; protein-cysteine S-palmitoyltransferase activity [GO:0019706]; zinc ion binding [GO:0008270]	GO:0008270; GO:0016021; GO:0019706
XM_002283242.3	60.1179	-0.912264	0.271931	-3.35477	0.000794323	0.0213845	somatic embryogenesis receptor kinase 1		0
XM_002282732.3	98.9068	-0.914126	0.270563	-3.37861	0.000728541	0.0201809	transcription factor TCP15	integral component of membrane [GO:0016021]; ATP binding [GO:0005524]; protein kinase activity [GO:0004672]	GO:0004672; GO:0005524; GO:0016021
XM_002266564.3	192.647	-0.915877	0.28769	-3.18355	0.0014548	0.0335416	F-box protein SKIP2-like
XM_002283262.3	85.0303	-0.918052	0.253113	-3.62705	0.000286682	0.0101146	arginine decarboxylase
XM_002270811.2	59.0417	-0.919151	0.283411	-3.24317	0.00118208	0.0288148	protein LONGIFOLIA 2 isoform X1	integral component of membrane [GO:0016021]; ATP binding [GO:0005524]; protein serine/threonine kinase activity [GO:0004674]; transmembrane receptor protein kinase activity [GO:0019199]	GO:0004674; GO:0005524; GO:0016021; GO:0019199
XM_002268533.3	89.1197	-0.919903	0.248758	-3.69798	0.000217323	0.00820748	LOB domain-containing protein 21	nucleus [GO:0005634]; RNA polymerase II regulatory region sequence-specific DNA binding [GO:0000977]; transcription factor activity, sequence-specific DNA binding [GO:0003700]; positive regulation of transcription, DNA-templated [GO:0045893]	GO:0000977; GO:0003700; GO:0005634; GO:0045893
XM_010666819.1	74.0928	-0.920055	0.259253	-3.54887	0.000386893	0.0125747	protein NDR1	Leucine-rich repeat domain, L domain-like
XM_002268994.3	237.813	-0.920742	0.207124	-4.44536	8.77e-06	0.000672218	annexin D1	arginine decarboxylase activity [GO:0008792]; arginine catabolic process [GO:0006527]; putrescine biosynthetic process from arginine [GO:0033388]; spermidine biosynthetic process [GO:0008295]	GO:0006527; GO:0008295; GO:0008792; GO:0033388
XM_002274871.3	108.879	-0.92168	0.24539	-3.75598	0.000172667	0.00689851	uncharacterized protein LOC100249671 isoform X2	regulation of monopolar cell growth [GO:0051513]	GO:0051513
XM_002272785.2	347.852	-0.922006	0.250071	-3.68697	0.000226938	0.00849877	uncharacterized protein LOC100258445	Lateral organ boundaries, LOB
XM_010656225.1	266.819	-0.922468	0.272224	-3.38863	0.000702421	0.01964	tubulin beta-2 chain	integral component of membrane [GO:0016021]; plasma membrane [GO:0005886]; plasmodesma [GO:0009506]	GO:0005886; GO:0009506; GO:0016021
XM_002285759.3	148.364	-0.922578	0.249038	-3.70457	0.00021175	0.00805392	fasciclin-like arabinogalactan protein 2	apoplast [GO:0048046]; cell wall [GO:0005618]; chloroplast stroma [GO:0009570]; cytosol [GO:0005829]; mitochondrion [GO:0005739]; plasma membrane [GO:0005886]; plasmodesma [GO:0009506]; thylakoid [GO:0009579]; vacuolar membrane [GO:0005774]; ATP binding [GO:0005524]; calcium ion binding [GO:0005509]; calcium-dependent phospholipid binding [GO:0005544]; copper ion binding [GO:0005507]; peroxidase …	GO:0004601; GO:0005507; GO:0005509; GO:0005524; GO:0005544; GO:0005618; GO:0005739; GO:0005774; GO:0005829; GO:0005886; GO:0006970; GO:0008270; GO:0009506; GO:0009570; GO:0009579; GO:0009737; GO:0048046; GO:0070588; GO:0071435
XM_002279029.3	65.6583	-0.923092	0.287353	-3.2124	0.00131632	0.0313461	protein IQ-DOMAIN 14 isoform X2	Bifunctional inhibitor/plant lipid transfer protein/seed storage helical domain
XM_002276858.2	150.477	-0.925896	0.25764	-3.59376	0.00032594	0.0111193	type II peroxiredoxin E
XM_010655914.1	545.567	-0.928234	0.211275	-4.39348	1.12e-05	0.000817263	protein IQ-DOMAIN 1	cytoplasm [GO:0005737]; microtubule [GO:0005874]; GTP binding [GO:0005525]; GTPase activity [GO:0003924]; structural constituent of cytoskeleton [GO:0005200]; microtubule-based process [GO:0007017]	GO:0003924; GO:0005200; GO:0005525; GO:0005737; GO:0005874; GO:0007017
XM_002267910.3	529.695	-0.928667	0.290073	-3.20149	0.00136718	0.0321576	LEAF RUST 10 DISEASE-RESISTANCE LOCUS RECEPTOR-LIKE PROTEIN KINASE-like 1.5	Fasciclin-like arabinogalactan protein
XM_010647400.1	61.8048	-0.928971	0.27191	-3.41647	0.000634391	0.0181586	butyrate--CoA ligase AAE11, peroxisomal
NM_001281263.1	842.832	-0.931062	0.180745	-5.15125	2.59e-07	3.38e-05	probable metal-nicotianamine transporter YSL6	cell [GO:0005623]; peroxidase activity [GO:0004601]; peroxiredoxin activity [GO:0051920]; cell redox homeostasis [GO:0045454]	GO:0004601; GO:0005623; GO:0045454; GO:0051920
XM_002265085.2	92.5658	-0.934612	0.262966	-3.55411	0.000379257	0.0124168	transcription factor ICE1	IQ motif, EF-hand binding site
XM_002268929.3	79.0275	-0.936607	0.270624	-3.46091	0.000538346	0.0160125	putative calcium-transporting ATPase 13, plasma membrane-type	integral component of membrane [GO:0016021]; plasma membrane [GO:0005886]; ATP binding [GO:0005524]; protein serine/threonine kinase activity [GO:0004674]; cell surface receptor signaling pathway [GO:0007166]	GO:0004674; GO:0005524; GO:0005886; GO:0007166; GO:0016021
XM_002272401.2	70.8654	-0.939283	0.281019	-3.34242	0.000830514	0.0221807	L-idonate 5-dehydrogenase isoform X1	catalytic activity [GO:0003824]; metabolic process [GO:0008152]	GO:0003824; GO:0008152
XM_002274523.3	180.964	-0.940715	0.214656	-4.38243	1.17e-05	0.000850541	pectinesterase	integral component of membrane [GO:0016021]; vacuolar membrane [GO:0005774]; transmembrane transporter activity [GO:0022857]	GO:0005774; GO:0016021; GO:0022857
XM_002275675.3	233.707	-0.942381	0.262213	-3.59395	0.000325706	0.0111193	methanol O-anthraniloyltransferase	Myc-type, basic helix-loop-helix (bHLH) domain
XM_002283543.3	72.674	-0.942821	0.290599	-3.24441	0.00117695	0.0287648
XM_010664236.1	46.9709	-0.943024	0.303829	-3.10379	0.00191057	0.0414147	probable inactive receptor kinase At1g48480
XM_002271629.3	326.574	-0.945539	0.275261	-3.43507	0.000592407	0.0172474	uncharacterized protein LOC100245572	cell periphery [GO:0071944]; cell wall [GO:0005618]; aspartyl esterase activity [GO:0045330]; pectinesterase activity [GO:0030599]; pectinesterase inhibitor activity [GO:0046910]; cell wall modification [GO:0042545]; pectin catabolic process [GO:0045490]	GO:0005618; GO:0030599; GO:0042545; GO:0045330; GO:0045490; GO:0046910; GO:0071944
XM_002266384.3	154.014	-0.947206	0.278151	-3.40537	0.000660754	0.01865	glucan endo-1,3-beta-glucosidase 12	transferase activity, transferring acyl groups other than amino-acyl groups [GO:0016747]	GO:0016747
XM_010655398.1	66.9668	-0.94762	0.295509	-3.20674	0.0013425	0.0318564	4-coumarate--CoA ligase 2	integral component of membrane [GO:0016021]; plant-type cell wall [GO:0009505]; plasma membrane [GO:0005886]; plasmodesma [GO:0009506]; ATP binding [GO:0005524]; protein kinase activity [GO:0004672]	GO:0004672; GO:0005524; GO:0005886; GO:0009505; GO:0009506; GO:0016021
XM_002279091.3	165.506	-0.949151	0.282787	-3.35642	0.00078958	0.0213212		integral component of membrane [GO:0016021]; ATP binding [GO:0005524]; protein kinase activity [GO:0004672]	GO:0004672; GO:0005524; GO:0016021
XM_010657788.1	130.821	-0.950935	0.24833	-3.82932	0.000128496	0.00541455	uncharacterized protein At5g01610	integral component of membrane [GO:0016021]	GO:0016021
XM_002274792.2	270.433	-0.952184	0.209956	-4.53517	5.76e-06	0.000469609	profilin-1	integral component of membrane [GO:0016021]; membrane [GO:0016020]; metal ion transmembrane transporter activity [GO:0046873]; cation transmembrane transport [GO:0098655]	GO:0016020; GO:0016021; GO:0046873; GO:0098655
XM_002274958.3	640.711	-0.95377	0.220828	-4.31906	1.57e-05	0.00108012	leucine-rich repeat receptor-like serine/threonine-protein kinase BAM1
XM_010654434.1	34.8365	-0.95402	0.31479	-3.03066	0.00244023	0.0492714	uncharacterized protein LOC100267682	defense response [GO:0006952]; response to biotic stimulus [GO:0009607]	GO:0006952; GO:0009607
XM_002283241.3	235.321	-0.955525	0.259489	-3.68233	0.000231114	0.00858322
XM_002283454.3	235.367	-0.956198	0.232189	-4.11819	3.82e-05	0.00215109		actin cytoskeleton [GO:0015629]; cell cortex [GO:0005938]; actin monomer binding [GO:0003785]; sequestering of actin monomers [GO:0042989]	GO:0003785; GO:0005938; GO:0015629; GO:0042989
XM_010653573.1	37.6437	-0.956775	0.310227	-3.08411	0.00204161	0.0432757	uncharacterized protein LOC100264117
XM_003635513.2	450.031	-0.958258	0.246861	-3.88177	0.0001037	0.00464465	coiled-coil domain-containing protein SCD2	integral component of membrane [GO:0016021]; ATP binding [GO:0005524]; protein kinase activity [GO:0004672]	GO:0004672; GO:0005524; GO:0016021
XM_002278470.2	449.667	-0.958427	0.274584	-3.49047	0.000482166	0.0149639	acyl-CoA-binding domain-containing protein 5	integral component of membrane [GO:0016021]	GO:0016021
XM_003633732.2	260.128	-0.959518	0.247847	-3.87141	0.000108207	0.00476423	uncharacterized protein LOC100249671 isoform X2
XM_010657517.1	141.101	-0.959789	0.238446	-4.02519	5.69e-05	0.00293984	L-ascorbate oxidase homolog
XM_002275563.2	271.771	-0.960335	0.293002	-3.27757	0.00104704	0.0262879	GATA transcription factor 2	Tetratricopeptide-like helical domain
XM_002267906.3	86.0919	-0.961069	0.258105	-3.72355	0.000196438	0.00761169	alpha-L-fucosidase 2 isoform X1
XM_003631928.2	57.8034	-0.961706	0.279967	-3.43507	0.00059241	0.0172474	histone H4	cytosol [GO:0005829]	GO:0005829
XM_010650945.1	88.2724	-0.962162	0.28673	-3.35564	0.00079181	0.0213383	putative cyclin-D6-1, partial
XM_002285877.3	284.543	-0.96461	0.290003	-3.32621	0.000880345	0.0231654	AT-hook motif nuclear-localized protein 10	plant-type cell wall [GO:0009505]; plasmodesma [GO:0009506]; copper ion binding [GO:0005507]; oxidoreductase activity, oxidizing metal ions [GO:0016722]	GO:0005507; GO:0009505; GO:0009506; GO:0016722
XM_002282189.3	370.702	-0.96501	0.214887	-4.49078	7.1e-06	0.000561305	aquaporin PIP1-2	nucleus [GO:0005634]; transcription factor complex [GO:0005667]; chromatin binding [GO:0003682]; RNA polymerase II regulatory region sequence-specific DNA binding [GO:0000977]; RNA polymerase II transcription factor binding [GO:0001085]; transcriptional activator activity, RNA polymerase II transcription regulatory region sequence-specific binding [GO:0001228]; zinc ion binding [GO:0008270]; cell…	GO:0000977; GO:0001085; GO:0001228; GO:0003682; GO:0005634; GO:0005667; GO:0008270; GO:0030154
XM_010649654.1	33.3036	-0.966705	0.315415	-3.06487	0.00217764	0.0454054	40S ribosomal protein S29
XM_002262809.2	716.168	-0.966971	0.191469	-5.05029	4.41e-07	5.43e-05	protein LONGIFOLIA 2 isoform X1	cytoplasm [GO:0005737]; glutathione transferase activity [GO:0004364]; glutathione metabolic process [GO:0006749]	GO:0004364; GO:0005737; GO:0006749
XM_010648064.1	80.1027	-0.967647	0.273504	-3.53797	0.000403219	0.0130264	growth-regulating factor 8
XM_010665706.1	31.8952	-0.96829	0.319942	-3.02646	0.00247439	0.0496378	L-idonate 5-dehydrogenase isoform X1	cytoplasm [GO:0005737]; ATP binding [GO:0005524]; glycine-tRNA ligase activity [GO:0004820]; glycyl-tRNA aminoacylation [GO:0006426]	GO:0004820; GO:0005524; GO:0005737; GO:0006426
XM_002275267.3	151.872	-0.969996	0.270947	-3.58002	0.00034357	0.0115589	uncharacterized protein LOC100260886 isoform X1	integral component of plasma membrane [GO:0005887]; plasmodesma [GO:0009506]; vacuole [GO:0005773]; glycerol channel activity [GO:0015254]; water channel activity [GO:0015250]; cellular water homeostasis [GO:0009992]; ion transmembrane transport [GO:0034220]	GO:0005773; GO:0005887; GO:0009506; GO:0009992; GO:0015250; GO:0015254; GO:0034220
XM_002271765.2	136.295	-0.974009	0.23735	-4.10368	4.07e-05	0.00223433	chalcone synthase
XM_010647837.1	105.886	-0.974592	0.253379	-3.84638	0.000119874	0.00515941	L-idonate 5-dehydrogenase isoform X1	thiol-dependent ubiquitin-specific protease activity [GO:0004843]; protein deubiquitination [GO:0016579]; ubiquitin-dependent protein catabolic process [GO:0006511]	GO:0004843; GO:0006511; GO:0016579
XM_002272499.3	37.0624	-0.974918	0.310714	-3.13767	0.00170295	0.0378631	uncharacterized protein LOC100257409
XM_010664188.1	502.392	-0.978922	0.277814	-3.52366	0.00042563	0.0136029	probable serine/threonine-protein kinase drkD	oxidoreductase activity [GO:0016491]; zinc ion binding [GO:0008270]; L-idonate catabolic process [GO:0046183]	GO:0008270; GO:0016491; GO:0046183
XM_002285761.2	81.8337	-0.980248	0.266066	-3.68423	0.000229399	0.0085551
NM_001280950.1	1279.56	-0.982219	0.306378	-3.2059	0.0013464	0.0318913	uncharacterized protein At4g06744 isoform X2	naringenin-chalcone synthase activity [GO:0016210]; biosynthetic process [GO:0009058]	GO:0009058; GO:0016210
XM_002267626.3	51.8293	-0.982556	0.299439	-3.28132	0.00103321	0.0260871	transcription repressor OFP13	cytokinesis [GO:0000910]; microtubule cytoskeleton organization [GO:0000226]	GO:0000226; GO:0000910
XM_002265480.3	196.223	-0.983348	0.258101	-3.80993	0.000139005	0.005752	tubulin beta-5 chain	NAD+ ADP-ribosyltransferase activity [GO:0003950]	GO:0003950
XM_002275531.2	51.3091	-0.983776	0.299932	-3.27999	0.0010381	0.0261367		ATP binding [GO:0005524]; protein kinase activity [GO:0004672]	GO:0004672; GO:0005524
XM_002273882.2	307.897	-0.987394	0.317045	-3.11437	0.00184341	0.0403256		Glycosyltransferase family 92
XM_010666248.1	420.209	-0.987417	0.217512	-4.53961	5.64e-06	0.000463323	calcium-binding protein PBP1
XM_002269099.3	49.0086	-0.989187	0.314304	-3.14723	0.00164828	0.036954	uncharacterized protein LOC100246224	Ovate protein family, C-terminal
XM_002283020.2	267.73	-0.98983	0.226995	-4.36057	1.3e-05	0.000923184	beta-fructofuranosidase, soluble isoenzyme I isoform X1	cytoplasm [GO:0005737]; microtubule [GO:0005874]; GTP binding [GO:0005525]; GTPase activity [GO:0003924]; structural constituent of cytoskeleton [GO:0005200]; microtubule-based process [GO:0007017]	GO:0003924; GO:0005200; GO:0005525; GO:0005737; GO:0005874; GO:0007017
XR_787471.1	3533.04	-0.989871	0.197363	-5.01548	5.29e-07	6.33e-05	wound-induced protein 1
XM_002269794.3	249.38	-0.990508	0.254078	-3.89844	9.68e-05	0.00446036	flavonoid 3\',5\'-methyltransferase-like
XM_002284232.2	147.87	-0.991857	0.252347	-3.93053	8.48e-05	0.00404391	FT-interacting protein 1
XM_010653341.1	36.999	-0.992959	0.31455	-3.15676	0.00159534	0.0360382	polygalacturonase 1 beta-like protein 1
XM_002265498.2	149.574	-0.993014	0.264252	-3.75782	0.000171397	0.00688	transcription factor bHLH51
XM_003632541.2	190.22	-0.993132	0.269248	-3.68854	0.000225541	0.00845828	delta(24)-sterol reductase	NTF2-like domain
XM_010657515.1	76.8878	-0.994308	0.268427	-3.7042	0.000212056	0.00805392	UDP-glycosyltransferase 74B1
XM_002285552.2	46.3993	-0.997226	0.323072	-3.0867	0.00202391	0.0430366	scarecrow-like protein 32
XM_002266305.2	153.071	-1.00148	0.297809	-3.36282	0.000771493	0.0210446	L-idonate 5-dehydrogenase isoform X1	BURP domain
XM_002272632.3	63.818	-1.00465	0.278276	-3.61025	0.000305905	0.0105567	leucine-rich repeat receptor-like serine/threonine-protein kinase BAM3	response to stress [GO:0006950]	GO:0006950
XM_002271810.3	32.7715	-1.00514	0.330825	-3.03829	0.00237928	0.0483567	non-specific lipid-transfer protein P5	DNA topoisomerase complex (ATP-hydrolyzing) [GO:0009330]; nucleus [GO:0005634]; ATP binding [GO:0005524]; DNA binding [GO:0003677]; DNA topoisomerase type II (ATP-hydrolyzing) activity [GO:0003918]; DNA topological change [GO:0006265]; DNA unwinding involved in DNA replication [GO:0006268]; mitotic DNA integrity checkpoint [GO:0044774]; mitotic recombination [GO:0006312]; resolution of meiotic re…	GO:0000712; GO:0000819; GO:0003677; GO:0003918; GO:0005524; GO:0005634; GO:0006265; GO:0006268; GO:0006312; GO:0009330; GO:0044774
XM_002267629.2	31.7903	-1.0067	0.325476	-3.093	0.00198142	0.0424022	protein LONGIFOLIA 2 isoform X1	intracellular membrane-bounded organelle [GO:0043231]; quercetin 3-O-glucosyltransferase activity [GO:0080043]; quercetin 7-O-glucosyltransferase activity [GO:0080044]; flavonoid biosynthetic process [GO:0009813]; flavonoid glucuronidation [GO:0052696]	GO:0009813; GO:0043231; GO:0052696; GO:0080043; GO:0080044
XM_002279481.3	33.6454	-1.00678	0.327992	-3.06953	0.00214394	0.0449474		nucleus [GO:0005634]; sequence-specific DNA binding [GO:0043565]; transcription factor activity, sequence-specific DNA binding [GO:0003700]; regulation of transcription, DNA-templated [GO:0006355]; transcription, DNA-templated [GO:0006351]	GO:0003700; GO:0005634; GO:0006351; GO:0006355; GO:0043565
NM_001280954.1	586.543	-1.00679	0.269154	-3.74057	0.000183601	0.00718697	pectinesterase	naringenin-chalcone synthase activity [GO:0016210]; biosynthetic process [GO:0009058]	GO:0009058; GO:0016210
XM_002264916.2	31.9033	-1.00687	0.33141	-3.03813	0.00238051	0.0483567	sucrose synthase	integral component of membrane [GO:0016021]; ATP binding [GO:0005524]; protein kinase activity [GO:0004672]	GO:0004672; GO:0005524; GO:0016021
XM_002270934.2	5509.66	-1.0074	0.288818	-3.48799	0.000486659	0.0150044	anthocyanidin 3-O-glucosyltransferase 5	membrane [GO:0016020]; lipid binding [GO:0008289]; lipid transport [GO:0006869]	GO:0006869; GO:0008289; GO:0016020
XM_010647836.1	107.302	-1.00768	0.258074	-3.90463	9.44e-05	0.00436281	uncharacterized protein LOC100247517
XM_010650283.1	39.34	-1.00799	0.315498	-3.19492	0.00139868	0.0326623	basic leucine zipper 61	Zf-FLZ domain
XM_002265135.2	36.192	-1.00887	0.310153	-3.25281	0.00114269	0.0280844	uncharacterized protein LOC100853079	integral component of membrane [GO:0016021]; antiporter activity [GO:0015297]; drug transmembrane transporter activity [GO:0015238]; drug transmembrane transport [GO:0006855]	GO:0006855; GO:0015238; GO:0015297; GO:0016021
XM_010657782.1	302.791	-1.01094	0.249281	-4.0554	5e-05	0.00264177	uncharacterized protein LOC100241214
XM_002269143.2	79.2904	-1.01322	0.270734	-3.74249	0.000182204	0.00716127	uncharacterized protein LOC100253915	intracellular membrane-bounded organelle [GO:0043231]; quercetin 3-O-glucosyltransferase activity [GO:0080043]; quercetin 7-O-glucosyltransferase activity [GO:0080044]; flavonoid biosynthetic process [GO:0009813]; flavonoid glucuronidation [GO:0052696]	GO:0009813; GO:0043231; GO:0052696; GO:0080043; GO:0080044
XM_010650284.1	37.3443	-1.01359	0.304446	-3.3293	0.00087064	0.0229777	dynamin-related protein 1E	Zf-FLZ domain	0
XM_002275876.2	35.6732	-1.01392	0.314209	-3.22688	0.00125146	0.0301227		nucleus [GO:0005634]; RNA polymerase II regulatory region sequence-specific DNA binding [GO:0000977]; transcription factor activity, sequence-specific DNA binding [GO:0003700]; positive regulation of transcription, DNA-templated [GO:0045893]	GO:0000977; GO:0003700; GO:0005634; GO:0045893
XM_003632062.2	104.747	-1.01401	0.284887	-3.55933	0.000371798	0.0122324	uncharacterized protein LOC100253635	integral component of membrane [GO:0016021]	GO:0016021
XM_002267650.2	56.0206	-1.01445	0.28715	-3.53283	0.000411142	0.013187	ethylene-responsive transcription factor TINY-like	cytokinin metabolic process [GO:0009690]	GO:0009690
XM_010666148.1	61.9835	-1.01733	0.273812	-3.71542	0.000202863	0.00782671	aquaporin PIP2	integral component of membrane [GO:0016021]; plasma membrane [GO:0005886]; amino acid transmembrane transporter activity [GO:0015171]; amino acid export [GO:0032973]; amino acid homeostasis [GO:0080144]; amino acid import [GO:0043090]	GO:0005886; GO:0015171; GO:0016021; GO:0032973; GO:0043090; GO:0080144
XM_002281686.2	80.6629	-1.01827	0.294234	-3.46076	0.000538647	0.0160125	transketolase, chloroplastic	cytoplasm [GO:0005737]; GTP binding [GO:0005525]; GTPase activity [GO:0003924]; microtubule binding [GO:0008017]; mitochondrial fission [GO:0000266]	GO:0000266; GO:0003924; GO:0005525; GO:0005737; GO:0008017
XM_002285473.3	98.946	-1.01883	0.26015	-3.91633	8.99e-05	0.00419262
XM_010650644.1	93.8171	-1.01944	0.301097	-3.38574	0.000709856	0.0197449	protein kinase PINOID	ATP binding [GO:0005524]; protein kinase activity [GO:0004672]	GO:0004672; GO:0005524
XM_002283828.2	55.4243	-1.01958	0.295322	-3.45245	0.000555522	0.0163331	classical arabinogalactan protein 26	nucleus [GO:0005634]; DNA binding [GO:0003677]; transcription factor activity, sequence-specific DNA binding [GO:0003700]; transcription, DNA-templated [GO:0006351]	GO:0003677; GO:0003700; GO:0005634; GO:0006351
NM_001281127.1	243.718	-1.0207	0.249866	-4.08499	4.41e-05	0.00239255	uncharacterized protein LOC104881376	integral component of plasma membrane [GO:0005887]; plasmodesma [GO:0009506]; vacuole [GO:0005773]; glycerol channel activity [GO:0015254]; water channel activity [GO:0015250]; cellular water homeostasis [GO:0009992]; ion transmembrane transport [GO:0034220]	GO:0005773; GO:0005887; GO:0009506; GO:0009992; GO:0015250; GO:0015254; GO:0034220
XM_002280724.3	238.626	-1.02707	0.256949	-3.99717	6.41e-05	0.00319497		transketolase activity [GO:0004802]; metabolic process [GO:0008152]	GO:0004802; GO:0008152
XM_002277890.3	48.7719	-1.03064	0.33169	-3.10723	0.00188851	0.0410693	squamosa promoter-binding-like protein 2 isoform X2	regulation of transcription, DNA-templated [GO:0006355]	GO:0006355
XM_002274117.2	38.308	-1.03433	0.335197	-3.08572	0.00203059	0.0431101	histone H4	cytoplasm [GO:0005737]; nucleus [GO:0005634]; plasma membrane [GO:0005886]; ATP binding [GO:0005524]; protein serine/threonine kinase activity [GO:0004674]; intracellular signal transduction [GO:0035556]	GO:0004674; GO:0005524; GO:0005634; GO:0005737; GO:0005886; GO:0035556
XM_002269674.2	370.578	-1.03483	0.265835	-3.89277	9.91e-05	0.00449659	chalcone synthase	protein homooligomerization [GO:0051260]	GO:0051260
XM_010661483.1	50.462	-1.03588	0.328221	-3.15604	0.00159929	0.0360972	uncharacterized protein LOC100247517
XM_003633722.2	627.426	-1.03696	0.218743	-4.74056	2.13e-06	0.000210878	protein tesmin/TSO1-like CXC 2 isoform X2
XM_010657660.1	37.7869	-1.03736	0.315926	-3.28355	0.0010251	0.0259801	aquaporin-like	nucleus [GO:0005634]; DNA binding [GO:0003677]	GO:0003677; GO:0005634
XM_002284528.2	328.535	-1.0378	0.22314	-4.65087	3.31e-06	0.000294451	fasciclin-like arabinogalactan protein 17	integral component of membrane [GO:0016021]; cytochrome complex assembly [GO:0017004]; oxidation-reduction process [GO:0055114]	GO:0016021; GO:0017004; GO:0055114
NM_001281135.1	1066.44	-1.03973	0.310944	-3.34379	0.00082643	0.0220936	transcription factor bHLH36, partial	integral component of membrane [GO:0016021]; transferase activity, transferring acyl groups [GO:0016746]; biosynthetic process [GO:0009058]	GO:0009058; GO:0016021; GO:0016746
XM_002284638.3	39.5148	-1.04053	0.319521	-3.25655	0.00112776	0.0278451	polygalacturonase 1 beta-like protein 3	nucleus [GO:0005634]; sequence-specific DNA binding [GO:0043565]; transcription factor activity, sequence-specific DNA binding [GO:0003700]; transcription factor activity, transcription factor binding [GO:0000989]; hyperosmotic salinity response [GO:0042538]; jasmonic acid mediated signaling pathway [GO:0009867]; negative regulation of gibberellic acid mediated signaling pathway [GO:0009938]; neg…	GO:0000989; GO:0003700; GO:0005634; GO:0006351; GO:0006355; GO:0009723; GO:0009737; GO:0009863; GO:0009867; GO:0009938; GO:0010187; GO:0042538; GO:0043565; GO:2000033; GO:2000377
XM_010651647.1	32.7588	-1.04238	0.318068	-3.27721	0.00104837	0.0262964
NM_001280989.1	144.788	-1.04272	0.322841	-3.22984	0.00123859	0.0298664	uncharacterized protein LOC100267366	integral component of membrane [GO:0016021]; transporter activity [GO:0005215]	GO:0005215; GO:0016021
XM_002270285.3	313.988	-1.04305	0.320963	-3.24977	0.001155	0.028335	mitotic spindle checkpoint protein BUBR1
XM_010649096.1	71.5499	-1.04806	0.266632	-3.93073	8.47e-05	0.00404391	malate dehydrogenase
XM_002266779.3	60.1007	-1.05011	0.318667	-3.29534	0.000983022	0.0251748		BURP domain
XM_010663498.1	143.201	-1.05168	0.285513	-3.6835	0.000230058	0.00856773	fasciclin-like arabinogalactan protein 17	cytoplasm [GO:0005737]; integral component of membrane [GO:0016021]; oxidoreductase activity, acting on the CH-CH group of donors [GO:0016627]; lipid metabolic process [GO:0006629]	GO:0005737; GO:0006629; GO:0016021; GO:0016627
XM_010653154.1	60.4948	-1.05234	0.324412	-3.24384	0.00117931	0.0287733	dirigent protein 22
XM_010665731.1	29.2347	-1.0527	0.343131	-3.06792	0.00215551	0.0450935	anthocyanidin 3-O-glucosyltransferase 7	mitotic spindle assembly checkpoint [GO:0007094]	GO:0007094
NM_001281101.1	805.709	-1.05329	0.244643	-4.30541	1.67e-05	0.00113723	adenine nucleotide transporter BT1, chloroplastic/mitochondrial	malate dehydrogenase (decarboxylating) (NAD+) activity [GO:0004471]; metal ion binding [GO:0046872]; NAD binding [GO:0051287]; malate metabolic process [GO:0006108]	GO:0004471; GO:0006108; GO:0046872; GO:0051287
XM_010655156.1	136.844	-1.05433	0.322152	-3.27276	0.00106502	0.0265897	IRK-interacting protein
XR_786348.1	309.341	-1.05455	0.312419	-3.37543	0.000737005	0.0202273	lysine histidine transporter-like 8
XM_002266416.3	69.1084	-1.0555	0.302352	-3.49096	0.000481287	0.0149539	transcription factor bHLH36	apoplast [GO:0048046]; guiding stereospecific synthesis activity [GO:0042349]; phenylpropanoid biosynthetic process [GO:0009699]	GO:0009699; GO:0042349; GO:0048046
XM_002270989.3	127.795	-1.05563	0.256907	-4.109	3.97e-05	0.0022001	VAN3-binding protein isoform X1	intracellular membrane-bounded organelle [GO:0043231]; quercetin 3-O-glucosyltransferase activity [GO:0080043]; quercetin 7-O-glucosyltransferase activity [GO:0080044]; flavonoid biosynthetic process [GO:0009813]; flavonoid glucuronidation [GO:0052696]	GO:0009813; GO:0043231; GO:0052696; GO:0080043; GO:0080044
XM_002285014.3	424.09	-1.05656	0.259769	-4.06729	4.76e-05	0.00255582	cyclin-D2-1	integral component of membrane [GO:0016021]; transmembrane transport [GO:0055085]	GO:0016021; GO:0055085
XM_002282978.3	179.054	-1.05672	0.246232	-4.29159	1.77e-05	0.00119517	uncharacterized protein LOC100246224
XM_002284078.3	49.3762	-1.05712	0.296973	-3.55964	0.000371363	0.0122324	expansin-A6	integral component of membrane [GO:0016021]; amino acid transmembrane transporter activity [GO:0015171]; amino acid transmembrane transport [GO:0003333]	GO:0003333; GO:0015171; GO:0016021
XM_003635317.2	72.3543	-1.06008	0.253798	-4.17686	2.96e-05	0.00176118	7-hydroxymethyl chlorophyll a reductase, chloroplastic isoform X1
XM_003632297.2	54.1789	-1.06207	0.290271	-3.6589	0.000253304	0.00920336	uncharacterized protein LOC100264411
XM_002267320.3	50.7683	-1.06227	0.289865	-3.66471	0.000247621	0.00907064	squalene epoxidase 3	nucleus [GO:0005634]	GO:0005634
XM_010653340.1	31.9683	-1.06278	0.313679	-3.38811	0.000703764	0.019657	probable glucan endo-1,3-beta-glucosidase A6
XM_002266589.3	152.697	-1.06561	0.245491	-4.34074	1.42e-05	0.000994164	DNA-damage-repair/toleration protein DRT100	cell wall [GO:0005618]; extracellular region [GO:0005576]; membrane [GO:0016020]; plant-type cell wall organization [GO:0009664]	GO:0005576; GO:0005618; GO:0009664; GO:0016020
XM_002285556.3	3316.07	-1.06697	0.33248	-3.20914	0.00133134	0.0316477	protein ECERIFERUM 26	chloroplast [GO:0009507]; 7-hydroxymethyl chlorophyll a reductase activity [GO:0090415]; chlorophyll cycle [GO:0033354]	GO:0009507; GO:0033354; GO:0090415
XM_002282728.3	31.3066	-1.06962	0.342434	-3.12359	0.00178659	0.039461
XM_003635298.2	75.796	-1.07042	0.276441	-3.87215	0.000107879	0.00476423	uncharacterized protein LOC100257849 isoform X1
XM_003632004.2	79.0937	-1.07559	0.254799	-4.22135	2.43e-05	0.00153216	phylloplanin	anchored component of plasma membrane [GO:0046658]; hydrolase activity, hydrolyzing O-glycosyl compounds [GO:0004553]; polysaccharide binding [GO:0030247]; carbohydrate metabolic process [GO:0005975]; embryo development ending in seed dormancy [GO:0009793]; pollen exine formation [GO:0010584]	GO:0004553; GO:0005975; GO:0009793; GO:0010584; GO:0030247; GO:0046658
XM_002285517.3	402.063	-1.08013	0.231706	-4.66165	3.14e-06	0.000283205	S-locus-specific glycoprotein S6	Leucine-rich repeat domain, L domain-like
XM_002264393.3	94.0701	-1.08175	0.244503	-4.42427	9.68e-06	0.000723693	receptor protein kinase TMK1	transferase activity, transferring acyl groups other than amino-acyl groups [GO:0016747]	GO:0016747
XM_010658339.1	107.348	-1.08492	0.247871	-4.37696	1.2e-05	0.00086746	U-box domain-containing protein 25	cytosol [GO:0005829]; adenosylmethionine decarboxylase activity [GO:0004014]; S-adenosylmethioninamine biosynthetic process [GO:0006557]; spermidine biosynthetic process [GO:0008295]; spermine biosynthetic process [GO:0006597]	GO:0004014; GO:0005829; GO:0006557; GO:0006597; GO:0008295
XM_002281423.3	93.3071	-1.08639	0.312568	-3.47568	0.000509554	0.0153692	uncharacterized protein LOC100267372
XM_002269043.2	275.081	-1.08655	0.307548	-3.53295	0.000410946	0.013187	cinnamate beta-D-glucosyltransferase-like
XM_002267761.3	23.1248	-1.0874	0.347696	-3.12745	0.00176331	0.039011
XM_010650634.1	86.4824	-1.08899	0.263952	-4.12573	3.7e-05	0.0021084	heterogeneous nuclear ribonucleoprotein A1, A2/B1 homolog	integral component of membrane [GO:0016021]; plasma membrane [GO:0005886]; ATP binding [GO:0005524]; transmembrane receptor protein serine/threonine kinase activity [GO:0004675]	GO:0004675; GO:0005524; GO:0005886; GO:0016021
XM_002281417.2	33.8073	-1.09362	0.31199	-3.5053	0.000456093	0.0143037	probable purine permease 10
XM_002279151.2	100.767	-1.09611	0.28009	-3.91341	9.1e-05	0.00422164		integral component of membrane [GO:0016021]	GO:0016021
NM_001280920.1	111.557	-1.09678	0.278978	-3.93143	8.44e-05	0.00404322	GDSL esterase/lipase At5g03610 isoform X2	intracellular membrane-bounded organelle [GO:0043231]; quercetin 3-O-glucosyltransferase activity [GO:0080043]; quercetin 7-O-glucosyltransferase activity [GO:0080044]; flavonoid biosynthetic process [GO:0009813]; flavonoid glucuronidation [GO:0052696]	GO:0009813; GO:0043231; GO:0052696; GO:0080043; GO:0080044
XM_002273707.3	37.2369	-1.09679	0.350631	-3.12804	0.00175979	0.0389654	putative kinase-like protein TMKL1	integral component of membrane [GO:0016021]; transport [GO:0006810]	GO:0006810; GO:0016021
XM_002264896.3	85.4321	-1.09712	0.256218	-4.28196	1.85e-05	0.00123876	TATA-binding protein-associated factor 2N	nucleic acid binding [GO:0003676]	GO:0003676
XM_002274309.3	36.0833	-1.09743	0.331469	-3.31081	0.000930271	0.0241474	myb-related protein 3R-1 isoform X1
XR_786008.1	290.395	-1.09973	0.235611	-4.66758	3.05e-06	0.000276079	caffeoylshikimate esterase
XM_002262988.2	28.0036	-1.10188	0.326292	-3.37698	0.000732856	0.0202047	transcription factor bHLH71	hydrolase activity, acting on ester bonds [GO:0016788]	GO:0016788
XM_010654164.1	30.8976	-1.10189	0.320087	-3.44248	0.000576414	0.0168366	methanol O-anthraniloyltransferase
XM_002285340.3	97.6426	-1.10453	0.286752	-3.85185	0.000117228	0.00505362	FT-interacting protein 1
XM_010650213.1	21.7939	-1.10594	0.362448	-3.0513	0.0022785	0.0468279	transcription repressor OFP12-like
XM_002274851.3	161.635	-1.10766	0.266191	-4.16115	3.17e-05	0.00185793	protein BRASSINAZOLE-RESISTANT 1	membrane [GO:0016020]; lipase activity [GO:0016298]; lipid metabolic process [GO:0006629]	GO:0006629; GO:0016020; GO:0016298
XM_002278788.3	90.8407	-1.10792	0.277756	-3.98885	6.64e-05	0.00328188	uncharacterized protein At4g06744 isoform X2	Myc-type, basic helix-loop-helix (bHLH) domain
XM_002265805.3	21.4478	-1.10832	0.362045	-3.06128	0.0022039	0.045846	U-box domain-containing protein 7	transferase activity, transferring acyl groups other than amino-acyl groups [GO:0016747]	GO:0016747
XM_010652980.1	43.9004	-1.11008	0.31384	-3.53708	0.000404575	0.0130545	zinc finger protein 8
XM_010653680.1	79.2893	-1.11116	0.290796	-3.8211	0.000132855	0.0055428	lysine-rich arabinogalactan protein 18	cell [GO:0005623]; electron carrier activity [GO:0009055]; protein disulfide oxidoreductase activity [GO:0015035]; cell redox homeostasis [GO:0045454]	GO:0005623; GO:0009055; GO:0015035; GO:0045454
XM_002283316.2	83.2239	-1.1147	0.2714	-4.10721	4e-05	0.00220499	uncharacterized protein LOC100264972	transcription factor activity, sequence-specific DNA binding [GO:0003700]; brassinosteroid mediated signaling pathway [GO:0009742]; transcription, DNA-templated [GO:0006351]	GO:0003700; GO:0006351; GO:0009742
XM_002284929.3	620.087	-1.11489	0.20811	-5.35721	8.45e-08	1.35e-05	S-adenosylmethionine decarboxylase proenzyme	Leucine-rich repeat domain, L domain-like
XM_002285254.2	41.5027	-1.11687	0.317423	-3.51855	0.000433908	0.0137932	probable BOI-related E3 ubiquitin-protein ligase 3	cytoplasm [GO:0005737]; nucleus [GO:0005634]	GO:0005634; GO:0005737
XM_003632671.2	138.992	-1.1181	0.264694	-4.22413	2.4e-05	0.00151696		metal ion binding [GO:0046872]	GO:0046872
XM_002283965.3	696.254	-1.11883	0.264209	-4.23463	2.29e-05	0.00146154
XM_002273456.2	118.577	-1.1211	0.299582	-3.74221	0.00018241	0.00716127	expansin-like A2	integral component of membrane [GO:0016021]	GO:0016021
XM_010658340.1	105.568	-1.12173	0.23478	-4.77778	1.77e-06	0.000181393	transcription factor WER	S-adenosyl-l-methionine decarboxylase leader peptide
XM_002274685.3	68.7617	-1.12404	0.308269	-3.64631	0.000266036	0.0095495	heat shock factor-binding protein 1
XM_010645749.1	55.7749	-1.12523	0.339579	-3.31359	0.000921053	0.0239778	transcription factor MYB90
XR_788111.1	1249.01	-1.12582	0.303095	-3.71442	0.000203671	0.00783738	uncharacterized protein LOC100252628 isoform X1
XM_002281815.3	43.7264	-1.13483	0.317526	-3.57397	0.000351608	0.011741	protein transport protein Sec61 subunit beta	extracellular region [GO:0005576]; membrane [GO:0016020]; plant-type cell wall [GO:0009505]; plasmodesma [GO:0009506]; sexual reproduction [GO:0019953]	GO:0005576; GO:0009505; GO:0009506; GO:0016020; GO:0019953
XM_002279092.3	107.41	-1.13715	0.241307	-4.71244	2.45e-06	0.000232741		DNA binding [GO:0003677]	GO:0003677
XM_010653868.1	76.1555	-1.13785	0.298878	-3.80707	0.000140625	0.00581006	expansin-A10
XM_002274956.2	54.6099	-1.13804	0.279893	-4.06599	4.78e-05	0.00256495	uncharacterized protein LOC100264846 isoform X1
XM_002282862.3	38.3695	-1.13828	0.317342	-3.58691	0.000334622	0.0113432	AP2-like ethylene-responsive transcription factor AIL5	zinc ion binding [GO:0008270]	GO:0008270
XM_002275993.3	22.6693	-1.13905	0.375506	-3.03336	0.00241844	0.0489419	gibberellin-regulated protein 14	endoplasmic reticulum Sec complex [GO:0031205]; Golgi apparatus [GO:0005794]; integral component of membrane [GO:0016021]; plasma membrane [GO:0005886]; Sec61 translocon complex [GO:0005784]; ARF guanyl-nucleotide exchange factor activity [GO:0005086]; posttranslational protein targeting to membrane, translocation [GO:0031204]; SRP-dependent cotranslational protein targeting to membrane, transloc…	GO:0005086; GO:0005784; GO:0005794; GO:0005886; GO:0006616; GO:0016021; GO:0031204; GO:0031205
XM_002274512.2	42.0498	-1.1391	0.303542	-3.75269	0.000174947	0.00692912	histone H2A
XM_002269481.2	114.381	-1.1399	0.275879	-4.13189	3.6e-05	0.00205704	ABC transporter G family member 4	cell wall [GO:0005618]; extracellular region [GO:0005576]; membrane [GO:0016020]; plant-type cell wall organization [GO:0009664]	GO:0005576; GO:0005618; GO:0009664; GO:0016020
XM_010661400.1	79.6372	-1.14059	0.266214	-4.28449	1.83e-05	0.00122782	cytochrome P450 81E8-like
XM_002268647.3	19.1478	-1.14251	0.375472	-3.04287	0.00234335	0.0478538	glucan endo-1,3-beta-glucosidase 3 isoform X2	nucleus [GO:0005634]; DNA binding [GO:0003677]; transcription factor activity, sequence-specific DNA binding [GO:0003700]; multicellular organism development [GO:0007275]; transcription, DNA-templated [GO:0006351]	GO:0003677; GO:0003700; GO:0005634; GO:0006351; GO:0007275
XM_002280183.2	106.244	-1.14283	0.313529	-3.64504	0.000267347	0.00958373	squamosa promoter-binding-like protein 2 isoform X2
XM_002284269.3	429.689	-1.14527	0.222085	-5.15691	2.51e-07	3.3e-05	7-deoxyloganetin glucosyltransferase	nuclear chromatin [GO:0000790]; nucleosome [GO:0000786]; DNA binding [GO:0003677]; chromatin silencing [GO:0006342]	GO:0000786; GO:0000790; GO:0003677; GO:0006342
XM_002276730.3	105.08	-1.14657	0.257397	-4.45448	8.41e-06	0.000653619	protein SMAX1-LIKE 4	integral component of membrane [GO:0016021]; plasma membrane [GO:0005886]; ATP binding [GO:0005524]; ATPase activity, coupled to transmembrane movement of substances [GO:0042626]	GO:0005524; GO:0005886; GO:0016021; GO:0042626
XM_010654474.1	1171.62	-1.14703	0.339725	-3.37634	0.000734572	0.0202226	furcatin hydrolase	integral component of membrane [GO:0016021]	GO:0016021
XM_010655115.1	30.7199	-1.14876	0.337925	-3.39944	0.000675248	0.0189991	aquaporin-like
XM_002271276.3	66.0867	-1.15177	0.294192	-3.91502	9.04e-05	0.0042008	protein NETWORKED 4B	Tetratricopeptide-like helical domain
XM_010648517.1	22.733	-1.15189	0.377919	-3.04798	0.00230387	0.0472813	heavy metal-associated isoprenylated plant protein 33	intracellular membrane-bounded organelle [GO:0043231]; quercetin 3-O-glucosyltransferase activity [GO:0080043]; quercetin 7-O-glucosyltransferase activity [GO:0080044]; flavonoid biosynthetic process [GO:0009813]; flavonoid glucuronidation [GO:0052696]	GO:0009813; GO:0043231; GO:0052696; GO:0080043; GO:0080044
XM_010658594.1	22.7931	-1.15363	0.352145	-3.27601	0.00105284	0.026384		protein metabolic process [GO:0019538]	GO:0019538
XM_002273648.3	20.7528	-1.15396	0.363092	-3.17816	0.00148211	0.0340544	glutathione S-transferase PARB	beta-glucosidase activity [GO:0008422]; carbohydrate metabolic process [GO:0005975]; glucosinolate catabolic process [GO:0019762]; response to hormone [GO:0009725]; response to salt stress [GO:0009651]	GO:0005975; GO:0008422; GO:0009651; GO:0009725; GO:0019762
NM_001280997.1	619.834	-1.15428	0.278841	-4.13957	3.48e-05	0.00200649	indole-3-acetic acid-amido synthetase GH3.6	integral component of membrane [GO:0016021]; transporter activity [GO:0005215]	GO:0005215; GO:0016021
XM_002275472.3	39.7526	-1.15503	0.298236	-3.87286	0.000107564	0.00476423	LOW QUALITY PROTEIN: uncharacterized protein LOC104878429
XM_010661527.1	71.9408	-1.15698	0.274308	-4.21781	2.47e-05	0.00154189	steroid 5-alpha-reductase DET2	cytoplasm [GO:0005737]; transition metal ion binding [GO:0046914]; cellular transition metal ion homeostasis [GO:0046916]; metal ion transport [GO:0030001]	GO:0005737; GO:0030001; GO:0046914; GO:0046916
XM_010648369.1	26.2381	-1.15802	0.349099	-3.31718	0.000909322	0.0237184	growth-regulating factor 4 isoform X1
XM_010660192.1	21.8037	-1.15911	0.350647	-3.30563	0.000947641	0.0244935	phenylalanine ammonia-lyase
XM_002268110.2	21.6358	-1.16026	0.355717	-3.26175	0.00110727	0.0274149	3-deoxy-D-arabino-heptulosonate-7-phosphate synthase	cytoplasm [GO:0005737]; glutathione transferase activity [GO:0004364]; glutathione metabolic process [GO:0006749]	GO:0004364; GO:0005737; GO:0006749
XM_002283193.2	26.459	-1.16061	0.344732	-3.36671	0.000760702	0.0207925	subtilisin-like protease SBT2.5
XM_010648825.1	97.7773	-1.16108	0.321568	-3.61068	0.000305397	0.0105527	uncharacterized protein LOC100253669
XM_002275740.3	80.5576	-1.16109	0.327005	-3.55069	0.000384222	0.0125183	uncharacterized protein LOC100264846 isoform X1
XM_010663786.1	23.8231	-1.16183	0.369153	-3.14728	0.00164797	0.036954	disease resistance response protein 206
XM_002281763.3	679.789	-1.16232	0.238954	-4.86421	1.15e-06	0.0001278	ethylene-responsive transcription factor RAP2-3	cytoplasm [GO:0005737]; phenylalanine ammonia-lyase activity [GO:0045548]; cinnamic acid biosynthetic process [GO:0009800]; L-phenylalanine catabolic process [GO:0006559]	GO:0005737; GO:0006559; GO:0009800; GO:0045548
NM_001281198.1	209.788	-1.16233	0.322615	-3.60282	0.000314781	0.0107797	uncharacterized protein LOC100264128	chloroplast [GO:0009507]; 3-deoxy-7-phosphoheptulonate synthase activity [GO:0003849]; aromatic amino acid family biosynthetic process [GO:0009073]; cellular amino acid biosynthetic process [GO:0008652]	GO:0003849; GO:0008652; GO:0009073; GO:0009507
XM_002272568.2	45.5782	-1.16262	0.307343	-3.78281	0.000155067	0.00630949	acyl-lipid (9-3)-desaturase	Peptidase S8 propeptide/proteinase inhibitor I9
XM_002275334.2	41.4168	-1.16484	0.328684	-3.54396	0.00039416	0.0127799	uncharacterized protein LOC100854001 isoform X2
XM_002282073.2	79.5434	-1.16549	0.26547	-4.39031	1.13e-05	0.000824752	uncharacterized protein LOC104877630	Golgi apparatus [GO:0005794]; integral component of membrane [GO:0016021]; serine-type endopeptidase activity [GO:0004252]; retrograde vesicle-mediated transport, Golgi to ER [GO:0006890]	GO:0004252; GO:0005794; GO:0006890; GO:0016021
XM_002276394.3	67.4365	-1.1681	0.36063	-3.23906	0.00119925	0.0292067	GDSL esterase/lipase At4g01130	apoplast [GO:0048046]; guiding stereospecific synthesis activity [GO:0042349]; phenylpropanoid biosynthetic process [GO:0009699]	GO:0009699; GO:0042349; GO:0048046
XM_002272390.2	202.282	-1.16843	0.346368	-3.37338	0.000742511	0.0203368	subtilisin-like protease SBT1.3	nucleus [GO:0005634]; DNA binding [GO:0003677]; transcription factor activity, sequence-specific DNA binding [GO:0003700]; transcription, DNA-templated [GO:0006351]	GO:0003677; GO:0003700; GO:0005634; GO:0006351
XM_002274343.3	41.5284	-1.16865	0.365019	-3.2016	0.00136666	0.0321576	lamin-like protein
XM_002279153.3	253.619	-1.16885	0.241373	-4.84251	1.28e-06	0.000139747	uncharacterized protein LOC100260477	integral component of membrane [GO:0016021]; oxidoreductase activity [GO:0016491]; lipid metabolic process [GO:0006629]	GO:0006629; GO:0016021; GO:0016491
XM_010648525.1	27.561	-1.16886	0.337695	-3.46129	0.000537593	0.0160125	UDP-glycosyltransferase 79B9	precatalytic spliceosome [GO:0071011]	GO:0071011
XM_010646351.1	110.439	-1.1702	0.278386	-4.20351	2.63e-05	0.00162001	probable receptor-like serine/threonine-protein kinase At4g34500
XM_002276489.2	52.6224	-1.1722	0.299875	-3.90896	9.27e-05	0.00429279	delta(24)-sterol reductase
XM_002270922.2	121.228	-1.17469	0.318965	-3.68283	0.000230659	0.00857821	pollen-specific protein C13	cell wall [GO:0005618]; serine-type endopeptidase activity [GO:0004252]	GO:0004252; GO:0005618
XM_002263833.2	167.797	-1.17621	0.278056	-4.23013	2.34e-05	0.00148399	F-box protein SNE	anchored component of plasma membrane [GO:0046658]; electron carrier activity [GO:0009055]	GO:0009055; GO:0046658
XM_002284662.2	45.5408	-1.17771	0.354675	-3.32054	0.000898423	0.0235257	cation/calcium exchanger 1	integral component of membrane [GO:0016021]	GO:0016021
XM_002285186.3	20.0551	-1.18097	0.37106	-3.18271	0.00145906	0.033611	probable leucine-rich repeat receptor-like protein kinase At1g68400	intracellular membrane-bounded organelle [GO:0043231]; quercetin 3-O-glucosyltransferase activity [GO:0080043]; quercetin 7-O-glucosyltransferase activity [GO:0080044]; flavonoid biosynthetic process [GO:0009813]; flavonoid glucuronidation [GO:0052696]	GO:0009813; GO:0043231; GO:0052696; GO:0080043; GO:0080044
XM_003631561.2	27.3039	-1.18146	0.339031	-3.48483	0.000492454	0.015091	7-deoxyloganetin glucosyltransferase	integral component of membrane [GO:0016021]; ATP binding [GO:0005524]; protein serine/threonine kinase activity [GO:0004674]	GO:0004674; GO:0005524; GO:0016021
XM_010656104.1	31.0762	-1.18184	0.326305	-3.6219	0.000292452	0.0102641	serine carboxypeptidase-like 45
XM_003634423.2	1227.17	-1.18553	0.190202	-6.23298	4.58e-10	1.45e-07	thermospermine synthase ACAULIS5	extracellular space [GO:0005615]	GO:0005615
XM_002269868.2	17.2211	-1.18729	0.38487	-3.08491	0.00203614	0.0431939		ubiquitin ligase complex [GO:0000151]; proteasome-mediated ubiquitin-dependent protein catabolic process [GO:0043161]	GO:0000151; GO:0043161
XM_002272197.3	95.5342	-1.18733	0.279201	-4.25259	2.11e-05	0.00137526	GDSL esterase/lipase At3g26430	cytoplasmic ribonucleoprotein granule [GO:0036464]; ATP binding [GO:0005524]; ATP-dependent RNA helicase activity [GO:0004004]; nucleic acid binding [GO:0003676]; chromosome segregation [GO:0007059]; regulation of gene expression [GO:0010468]; RNA secondary structure unwinding [GO:0010501]; translational initiation [GO:0006413]	GO:0003676; GO:0004004; GO:0005524; GO:0006413; GO:0007059; GO:0010468; GO:0010501; GO:0036464
XM_002279544.2	43.8074	-1.18762	0.306362	-3.87652	0.000105961	0.00472753	uncharacterized protein LOC100250686	integral component of membrane [GO:0016021]; ATP binding [GO:0005524]; protein kinase activity [GO:0004672]	GO:0004672; GO:0005524; GO:0016021
XM_002262707.3	20.4762	-1.18814	0.373913	-3.17757	0.00148512	0.0340943	probable vacuolar amino acid transporter YPQ1 isoform X2
XM_002282942.3	57.2277	-1.18969	0.392593	-3.03033	0.00244283	0.0492868	kinesin-like protein KIN-10A
XM_002281846.2	90.6871	-1.19582	0.304578	-3.92617	8.63e-05	0.00408892	uncharacterized protein At5g39865	cytoplasm [GO:0005737]; thermospermine synthase activity [GO:0010487]; polyamine biosynthetic process [GO:0006596]	GO:0005737; GO:0006596; GO:0010487
XM_010664638.1	39.4488	-1.19698	0.325727	-3.6748	0.000238039	0.00876755	kinesin-like protein KIN-12B	Ovate protein family, C-terminal
XM_002285476.2	38.9373	-1.19729	0.30845	-3.88163	0.000103757	0.00464465	protein tesmin/TSO1-like CXC 2 isoform X2	hydrolase activity, acting on ester bonds [GO:0016788]	GO:0016788
XM_002281737.2	52.0075	-1.20546	0.307637	-3.91844	8.91e-05	0.00418519	uncharacterized protein LOC104880231 isoform X1	DNA-3-methyladenine glycosylase activity [GO:0008725]; base-excision repair [GO:0006284]	GO:0006284; GO:0008725
XM_002274412.3	18.3129	-1.20627	0.379245	-3.18072	0.00146908	0.0338128	probable pectinesterase 53	integral component of membrane [GO:0016021]; basic amino acid transmembrane transporter activity [GO:0015174]	GO:0015174; GO:0016021
XM_010651813.1	22.4855	-1.20662	0.369029	-3.26971	0.00107658	0.0268534	RHOMBOID-like protein 2	kinesin complex [GO:0005871]; phragmoplast [GO:0009524]; ATP binding [GO:0005524]; ATPase activity [GO:0016887]; microtubule motor activity [GO:0003777]; microtubule-based movement [GO:0007018]	GO:0003777; GO:0005524; GO:0005871; GO:0007018; GO:0009524; GO:0016887
XM_010654947.1	28.9588	-1.20913	0.363817	-3.32346	0.000889094	0.023327	non-classical arabinogalactan protein 31
XM_010652033.1	25.6171	-1.21112	0.355293	-3.4088	0.000652501	0.0184754	BAHD acyltransferase DCR
XM_010651648.1	30.3159	-1.21157	0.327582	-3.69852	0.000216864	0.00820169	uncharacterized protein LOC100256155
XM_010656305.1	13.4912	-1.21349	0.401171	-3.02486	0.00248746	0.0498125	copper transporter 3
XM_003631851.2	13.8675	-1.21408	0.393077	-3.08866	0.00201063	0.0428903	uncharacterized protein LOC100262334	cell wall [GO:0005618]; aspartyl esterase activity [GO:0045330]; pectinesterase activity [GO:0030599]; cell wall modification [GO:0042545]; pectin catabolic process [GO:0045490]	GO:0005618; GO:0030599; GO:0042545; GO:0045330; GO:0045490
XM_002283223.2	95.4315	-1.21611	0.322981	-3.76527	0.00016637	0.00670836	deoxyuridine 5\'-triphosphate nucleotidohydrolase	integral component of membrane [GO:0016021]; serine-type endopeptidase activity [GO:0004252]; protein processing [GO:0016485]	GO:0004252; GO:0016021; GO:0016485
XM_002274257.3	63.0242	-1.2163	0.341565	-3.56096	0.000369499	0.0122318	AP2-like ethylene-responsive transcription factor ANT isoform X1
XM_002272399.3	225.916	-1.21883	0.290772	-4.19173	2.77e-05	0.00167945	probable polyamine oxidase 5	transferase activity, transferring acyl groups other than amino-acyl groups [GO:0016747]	GO:0016747
XM_002278923.3	50.7952	-1.21999	0.349714	-3.48852	0.0004857	0.0150041	patellin-3
XM_003631675.1	101.545	-1.22136	0.251923	-4.84815	1.25e-06	0.000136386	glycine-rich protein 5-like	integral component of membrane [GO:0016021]; copper ion transmembrane transporter activity [GO:0005375]	GO:0005375; GO:0016021
XM_002275032.3	57.9839	-1.22386	0.292149	-4.18918	2.8e-05	0.00168573
XM_002282804.2	23.611	-1.22697	0.389034	-3.15389	0.00161108	0.0363326
XM_010646996.1	25.946	-1.22711	0.342611	-3.58165	0.000341434	0.0115305	spermidine hydroxycinnamoyl transferase-like
XM_010657894.1	77.5636	-1.23171	0.306062	-4.0244	5.71e-05	0.00293984	uncharacterized protein LOC100263389
XM_002271863.3	98.0542	-1.23433	0.250725	-4.92303	8.52e-07	9.68e-05	auxin-responsive protein IAA33	DNA binding [GO:0003677]	GO:0003677
XM_010646172.1	362.902	-1.2372	0.282586	-4.37813	1.2e-05	0.000865134	EH domain-containing protein 1
XM_010648673.1	33.9318	-1.23748	0.322493	-3.83722	0.000124437	0.00531314	protein FIZZY-RELATED 3	integral component of membrane [GO:0016021]; transporter activity [GO:0005215]	GO:0005215; GO:0016021
XM_010648539.1	59.4672	-1.23815	0.364781	-3.39423	0.000688212	0.0193233	cytochrome P450 77A2
XM_002276514.3	383.347	-1.23859	0.214294	-5.77987	7.48e-09	1.66e-06	R2R3 MYB 12 transcription factor	transferase activity, transferring acyl groups other than amino-acyl groups [GO:0016747]	GO:0016747
XM_010663126.1	12.5238	-1.2388	0.405251	-3.05686	0.00223666	0.0462761
XM_002268780.2	85.8589	-1.24126	0.355876	-3.4879	0.00048683	0.0150044	uncharacterized protein LOC100263179	nucleus [GO:0005634]; auxin-activated signaling pathway [GO:0009734]; regulation of transcription, DNA-templated [GO:0006355]; transcription, DNA-templated [GO:0006351]	GO:0005634; GO:0006351; GO:0006355; GO:0009734
XM_002264284.3	15.0111	-1.24154	0.401915	-3.08906	0.00200789	0.042866	anthranilate phosphoribosyltransferase, chloroplastic isoform X1
XM_010660246.1	12.9861	-1.24204	0.405159	-3.06555	0.00217267	0.0453369		ubiquitin-protein transferase activator activity [GO:0097027]; positive regulation of ubiquitin protein ligase activity [GO:1904668]	GO:0097027; GO:1904668
XM_002270700.2	490.683	-1.24308	0.282223	-4.40462	1.06e-05	0.000782788	peptidyl-prolyl cis-trans isomerase	integral component of membrane [GO:0016021]; membrane [GO:0016020]; fatty acid in-chain hydroxylase activity [GO:0052722]; heme binding [GO:0020037]; iron ion binding [GO:0005506]; oxidoreductase activity, acting on paired donors, with incorporation or reduction of molecular oxygen, NAD(P)H as one donor, and incorporation of one atom of oxygen [GO:0016709]; cutin biosynthetic process [GO:0010143]…	GO:0005506; GO:0010143; GO:0016020; GO:0016021; GO:0016709; GO:0020037; GO:0044550; GO:0052722
NM_001281001.1	32.6278	-1.24387	0.335689	-3.70543	0.000211029	0.00804914	cytochrome P450 CYP736A12-like	DNA binding [GO:0003677]	GO:0003677
XM_010652719.1	548.2	-1.24635	0.270175	-4.61314	3.97e-06	0.000344184	cold shock domain-containing protein 4-like
NM_001280913.1	2784.33	-1.24782	0.187636	-6.65021	2.93e-11	1.37e-08	transcription factor MYB90	integral component of membrane [GO:0016021]	GO:0016021
XM_002273776.2	36.9263	-1.2516	0.315125	-3.97176	7.13e-05	0.00346557	heat stress transcription factor B-4	chloroplast stroma [GO:0009570]; cytosol [GO:0005829]; anthranilate phosphoribosyltransferase activity [GO:0004048]; catalytic activity [GO:0003824]; tryptophan biosynthetic process [GO:0000162]	GO:0000162; GO:0003824; GO:0004048; GO:0005829; GO:0009570
XM_010659313.1	53.5868	-1.25325	0.281449	-4.45286	8.47e-06	0.000656656		integral component of membrane [GO:0016021]	GO:0016021
XM_003631525.2	452.396	-1.25354	0.236779	-5.29413	1.2e-07	1.76e-05	beta-amyrin 28-oxidase	peptidyl-prolyl cis-trans isomerase activity [GO:0003755]; protein folding [GO:0006457]	GO:0003755; GO:0006457
XM_010665277.1	30.9858	-1.25718	0.356461	-3.52684	0.000420548	0.0134565	transcription repressor OFP6
XM_010648475.1	567.496	-1.25925	0.290856	-4.32946	1.49e-05	0.00104376	tubulin beta-2 chain
XM_010662016.1	43.8538	-1.26219	0.369796	-3.41322	0.000642004	0.0182827	DNA replication licensing factor MCM7
XM_002284800.2	45.4112	-1.26234	0.3141	-4.0189	5.85e-05	0.0029863	uncharacterized protein LOC100265579	nucleus [GO:0005634]; sequence-specific DNA binding [GO:0043565]; transcription factor activity, sequence-specific DNA binding [GO:0003700]; asymmetric cell division [GO:0008356]	GO:0003700; GO:0005634; GO:0008356; GO:0043565
XR_788120.1	15.4923	-1.26308	0.413617	-3.05375	0.00226	0.046658	non-specific lipid transfer protein GPI-anchored 1
XM_002265988.3	30.6565	-1.26384	0.40826	-3.09567	0.00196369	0.0421398	aldehyde oxidase GLOX	heme binding [GO:0020037]; iron ion binding [GO:0005506]; monooxygenase activity [GO:0004497]; oxidoreductase activity, acting on paired donors, with incorporation or reduction of molecular oxygen [GO:0016705]; brassinosteroid biosynthetic process [GO:0016132]; brassinosteroid homeostasis [GO:0010268]; multicellular organism development [GO:0007275]; sterol metabolic process [GO:0016125]	GO:0004497; GO:0005506; GO:0007275; GO:0010268; GO:0016125; GO:0016132; GO:0016705; GO:0020037
XM_010653550.1	70.5004	-1.27266	0.323839	-3.92991	8.5e-05	0.00404686
XM_002271956.2	118.271	-1.27479	0.24496	-5.20408	1.95e-07	2.67e-05	probable beta-D-xylosidase 7	cytoplasm [GO:0005737]; microtubule [GO:0005874]; GTP binding [GO:0005525]; GTPase activity [GO:0003924]; structural constituent of cytoskeleton [GO:0005200]; microtubule-based process [GO:0007017]	GO:0003924; GO:0005200; GO:0005525; GO:0005737; GO:0005874; GO:0007017
XM_002276293.3	14.4599	-1.27527	0.417031	-3.05796	0.00222849	0.0461839	flavonoid 3\'-monooxygenase	MCM complex [GO:0042555]; nucleus [GO:0005634]; ATP binding [GO:0005524]; DNA binding [GO:0003677]; DNA helicase activity [GO:0003678]; DNA replication initiation [GO:0006270]	GO:0003677; GO:0003678; GO:0005524; GO:0005634; GO:0006270; GO:0042555
XM_002264325.2	34.7009	-1.27634	0.385442	-3.31138	0.000928375	0.0241216	protein STRICTOSIDINE SYNTHASE-LIKE 10	Biotin/lipoyl attachment
XM_002277542.3	698.18	-1.27776	0.230693	-5.53879	3.05e-08	5.48e-06	protein E6
XM_002272687.3	21.7991	-1.27792	0.407239	-3.13801	0.00170101	0.0378631	zinc-finger homeodomain protein 4
XM_010655459.1	11.3935	-1.28054	0.420141	-3.04788	0.00230464	0.0472813	growth-regulating factor 4 isoform X2	ATP binding [GO:0005524]; protein kinase activity [GO:0004672]	GO:0004672; GO:0005524
XM_002285769.3	164.655	-1.28124	0.270422	-4.73793	2.16e-06	0.000211291	tubby-like protein 8	plant-type cell wall [GO:0009505]; alpha-L-arabinofuranosidase activity [GO:0046556]; xylan 1,4-beta-xylosidase activity [GO:0009044]; arabinan catabolic process [GO:0031222]; xylan catabolic process [GO:0045493]	GO:0009044; GO:0009505; GO:0031222; GO:0045493; GO:0046556
XM_002278426.3	121.963	-1.2837	0.254374	-5.04649	4.5e-07	5.51e-05	uncharacterized protein LOC100258054	membrane [GO:0016020]; heme binding [GO:0020037]; iron ion binding [GO:0005506]; oxidoreductase activity, acting on paired donors, with incorporation or reduction of molecular oxygen, NAD(P)H as one donor, and incorporation of one atom of oxygen [GO:0016709]; oxidoreductase activity, acting on single donors with incorporation of molecular oxygen, incorporation of two atoms of oxygen [GO:0016702];…	GO:0005506; GO:0016020; GO:0016702; GO:0016709; GO:0020037; GO:0044550
XM_002273544.3	59.7655	-1.2837	0.351966	-3.64722	0.000265093	0.00952842		endoplasmic reticulum [GO:0005783]; integral component of membrane [GO:0016021]; membrane [GO:0016020]; hydrolase activity, acting on ester bonds [GO:0016788]; strictosidine synthase activity [GO:0016844]; biosynthetic process [GO:0009058]	GO:0005783; GO:0009058; GO:0016020; GO:0016021; GO:0016788; GO:0016844
XM_002279258.3	519.792	-1.28511	0.322815	-3.98095	6.86e-05	0.00337097	auxin response factor 5
XM_003633364.2	169.489	-1.28672	0.264637	-4.86221	1.16e-06	0.000128094	uncharacterized protein LOC104881680	DNA binding [GO:0003677]	GO:0003677
XM_010664622.1	27.7836	-1.28738	0.353824	-3.63846	0.00027427	0.00978705	uncharacterized protein LOC104878843 isoform X2
XM_002272011.3	28.3469	-1.28857	0.35675	-3.61196	0.000303895	0.0105144	uncharacterized protein LOC100260045	phosphatidylinositol binding [GO:0035091]	GO:0035091
XM_010651814.1	12.2715	-1.29015	0.405004	-3.18553	0.00144491	0.0333998	expansin-B3 isoform X2	integral component of membrane [GO:0016021]	GO:0016021
XM_010665279.1	19.4458	-1.2909	0.378689	-3.40888	0.000652306	0.0184754	acetyl-CoA-benzylalcohol acetyltransferase-like
XM_010666485.1	20.8203	-1.29217	0.363407	-3.55571	0.000376957	0.0123566	protein NETWORKED 3A isoform X1
XM_010662688.1	8.83064	-1.29363	0.426231	-3.03506	0.00240491	0.0487417	AP2-like ethylene-responsive transcription factor ANT isoform X1
XM_010649713.1	11.7555	-1.29417	0.422816	-3.06085	0.00220712	0.0458773	expansin-B3 isoform X2	extracellular region [GO:0005576]; pathogenesis [GO:0009405]	GO:0005576; GO:0009405
XM_002271182.2	15.3991	-1.29468	0.405111	-3.19586	0.00139415	0.0326203	protein WVD2-like 7
XM_002267091.3	23.0142	-1.29551	0.358148	-3.61726	0.000297741	0.0103684		extracellular region [GO:0005576]; plasmodesma [GO:0009506]; sexual reproduction [GO:0019953]; syncytium formation [GO:0006949]	GO:0005576; GO:0006949; GO:0009506; GO:0019953
XM_010649854.1	83.2631	-1.29567	0.288205	-4.49566	6.94e-06	0.000550921	B3 domain-containing protein At3g19184 isoform X1	transferase activity, transferring acyl groups other than amino-acyl groups [GO:0016747]	GO:0016747
XM_010653772.1	12.4314	-1.29653	0.402299	-3.2228	0.00126944	0.0305167	mitotic spindle checkpoint protein MAD2	Protein Networked (NET), actin-binding (NAB) domain
XM_010646995.1	22.6368	-1.29665	0.359848	-3.60333	0.000314169	0.0107797	growth-regulating factor 1
XM_010658871.1	20.385	-1.29729	0.376469	-3.44594	0.000569086	0.016677	thaumatin-like protein
XM_002267958.3	33.4553	-1.29877	0.343745	-3.77828	0.000157918	0.00640607	beta-glucosidase 13	TPX2, C-terminal
XR_788125.1	12.9485	-1.29902	0.410329	-3.16581	0.00154654	0.0352626	zinc finger protein 7-like
XM_010655996.1	10.245	-1.29921	0.417151	-3.11448	0.00184267	0.0403256	FT-interacting protein 1	integral component of membrane [GO:0016021]; ATP binding [GO:0005524]; carbohydrate binding [GO:0030246]; protein kinase activity [GO:0004672]	GO:0004672; GO:0005524; GO:0016021; GO:0030246
XM_010649458.1	17.4844	-1.2996	0.389337	-3.33799	0.000843864	0.0224478		glutamate decarboxylase activity [GO:0004351]; pyridoxal phosphate binding [GO:0030170]; glutamate metabolic process [GO:0006536]	GO:0004351; GO:0006536; GO:0030170
XM_002270867.3	26.4569	-1.29961	0.359676	-3.61328	0.000302344	0.0105144	patellin-6	mitotic spindle assembly checkpoint [GO:0007094]	GO:0007094
XM_002283468.3	13.3373	-1.30086	0.411341	-3.16249	0.00156425	0.0355155	protein NETWORKED 3A isoform X1	nucleus [GO:0005634]; ATP binding [GO:0005524]; developmental process [GO:0032502]; regulation of transcription, DNA-templated [GO:0006355]; transcription, DNA-templated [GO:0006351]	GO:0005524; GO:0005634; GO:0006351; GO:0006355; GO:0032502
XM_002278043.2	41.811	-1.30095	0.323458	-4.02199	5.77e-05	0.00295866	gibberellin 20-oxidase	Thaumatin
XM_002270386.3	133.116	-1.30906	0.359477	-3.64156	0.000270988	0.00968836	probable inactive patatin-like protein 9	beta-glucosidase activity [GO:0008422]; carbohydrate metabolic process [GO:0005975]; glucosinolate catabolic process [GO:0019762]; response to hormone [GO:0009725]; response to salt stress [GO:0009651]	GO:0005975; GO:0008422; GO:0009651; GO:0009725; GO:0019762
XM_002279122.3	53.9071	-1.30927	0.302467	-4.32864	1.5e-05	0.0010442	uncharacterized protein LOC104878589, partial	metal ion binding [GO:0046872]	GO:0046872
XM_010655607.1	23.4403	-1.31005	0.348904	-3.75474	0.00017352	0.0069032	probable 2-oxoglutarate-dependent dioxygenase AOP1	integral component of membrane [GO:0016021]	GO:0016021
XM_010664565.1	8.73669	-1.31182	0.430596	-3.04651	0.00231513	0.0473877	proliferating cell nuclear antigen
XM_010655075.1	111.196	-1.31358	0.284514	-4.61693	3.89e-06	0.00033906	cyclin-D3-3
XM_010653771.1	13.4243	-1.31552	0.410858	-3.20187	0.00136539	0.0321576	protein JASON	ATP binding [GO:0005524]; protein folding [GO:0006457]; response to heat [GO:0009408]	GO:0005524; GO:0006457; GO:0009408
NM_001280982.1	24.9401	-1.31599	0.342947	-3.83731	0.00012439	0.00531314	kinesin-like protein KIN-12E isoform X2	gibberellin 20-oxidase activity [GO:0045544]; metal ion binding [GO:0046872]; flower development [GO:0009908]; gibberellic acid mediated signaling pathway [GO:0009740]; gibberellin biosynthetic process [GO:0009686]; response to light stimulus [GO:0009416]; unidimensional cell growth [GO:0009826]	GO:0009416; GO:0009686; GO:0009740; GO:0009826; GO:0009908; GO:0045544; GO:0046872
XM_002277845.3	33.3622	-1.31738	0.336321	-3.91702	8.97e-05	0.0041899	rac-like GTP-binding protein ARAC7 isoform X2	hydrolase activity [GO:0016787]; lipid catabolic process [GO:0016042]	GO:0016042; GO:0016787
XM_010649159.1	156.87	-1.32012	0.268744	-4.9122	9.01e-07	0.000101893	uncharacterized protein LOC100251777
XM_002284932.3	9.42303	-1.32015	0.426465	-3.09556	0.00196445	0.0421398	glucan endo-1,3-beta-glucosidase 13	dioxygenase activity [GO:0051213]; metal ion binding [GO:0046872]	GO:0046872; GO:0051213
XM_002281054.2	49.8051	-1.32225	0.37929	-3.48612	0.000490082	0.0150445	protein CHUP1, chloroplastic	nucleus [GO:0005634]; PCNA complex [GO:0043626]; DNA binding [GO:0003677]; DNA polymerase processivity factor activity [GO:0030337]; leading strand elongation [GO:0006272]; mismatch repair [GO:0006298]; regulation of DNA replication [GO:0006275]; translesion synthesis [GO:0019985]	GO:0003677; GO:0005634; GO:0006272; GO:0006275; GO:0006298; GO:0019985; GO:0030337; GO:0043626
XM_002283344.3	50.4256	-1.32251	0.318205	-4.15615	3.24e-05	0.00188252	putative lipid-transfer protein DIR1	nucleus [GO:0005634]	GO:0005634
XM_002283169.2	10.3956	-1.3237	0.424187	-3.12055	0.00180511	0.0397775	uncharacterized protein DDB_G0271670
XM_010653337.1	12.0593	-1.32663	0.41014	-3.23457	0.00121825	0.0295355	uncharacterized protein LOC100264148	mitochondrial matrix [GO:0005759]; translation elongation factor activity [GO:0003746]; mitochondrial translational elongation [GO:0070125]	GO:0003746; GO:0005759; GO:0070125
XM_010657998.1	25.4982	-1.32877	0.366144	-3.62908	0.000284429	0.0100483	GRF1-interacting factor 1	endosome [GO:0005768]; integral component of membrane [GO:0016021]; trans-Golgi network [GO:0005802]; vacuolar membrane [GO:0005774]; S-adenosylmethionine-dependent methyltransferase activity [GO:0008757]; methylation [GO:0032259]	GO:0005768; GO:0005774; GO:0005802; GO:0008757; GO:0016021; GO:0032259
XM_002272695.2	26.7332	-1.33323	0.346989	-3.84227	0.000121902	0.00522987	kinesin-like protein KIN-12F
XM_002283437.2	75.2158	-1.33701	0.307955	-4.34159	1.41e-05	0.000992917	kinesin-like protein KIN-14C	anchored component of plasma membrane [GO:0046658]; hydrolase activity, hydrolyzing O-glycosyl compounds [GO:0004553]; polysaccharide binding [GO:0030247]; carbohydrate metabolic process [GO:0005975]	GO:0004553; GO:0005975; GO:0030247; GO:0046658
XM_002266898.2	36.9886	-1.33761	0.320359	-4.17537	2.98e-05	0.00176881	transcription factor bHLH106	DNA binding [GO:0003677]	GO:0003677
XM_002283796.3	1924.05	-1.33789	0.335427	-3.98862	6.65e-05	0.00328188	putative cell wall protein
XM_002269990.3	42.6984	-1.34028	0.319669	-4.19272	2.76e-05	0.00167945	cytosolic sulfotransferase 12
XM_002279535.2	22.9813	-1.34057	0.367324	-3.64956	0.000262695	0.00947824	uncharacterized protein LOC100259691
XM_002263223.2	21.8778	-1.34187	0.354965	-3.78029	0.000156649	0.00636422	uncharacterized protein LOC104880716	High mobility group box domain
XM_010646215.1	21.8736	-1.3437	0.379347	-3.54214	0.000396901	0.0128533
XM_002265264.2	17.2453	-1.34739	0.379403	-3.55135	0.000383261	0.0125084	kinesin-like protein KIN-8A isoform X1	kinesin complex [GO:0005871]; microtubule [GO:0005874]; ATP binding [GO:0005524]; ATPase activity [GO:0016887]; microtubule motor activity [GO:0003777]; microtubule-based movement [GO:0007018]	GO:0003777; GO:0005524; GO:0005871; GO:0005874; GO:0007018; GO:0016887
XM_002282589.3	33.0525	-1.34785	0.337629	-3.99211	6.55e-05	0.00325186	bifunctional 3-dehydroquinate dehydratase/shikimate dehydrogenase, chloroplastic	Myc-type, basic helix-loop-helix (bHLH) domain
XM_010658967.1	3754.2	-1.35019	0.430267	-3.13804	0.00170082	0.0378631	transcription initiation factor TFIID subunit 7-like
XM_002267173.2	38.1035	-1.35141	0.320858	-4.21186	2.53e-05	0.00157204	UDP-glycosyltransferase 79B9
XM_002278746.2	10.943	-1.352	0.415293	-3.25552	0.00113184	0.0279201	DNA polymerase alpha catalytic subunit	integral component of membrane [GO:0016021]	GO:0016021
XM_010658347.1	19.1724	-1.35342	0.402324	-3.364	0.000768212	0.0209764	uncharacterized protein At5g39865	nucleus [GO:0005634]; nucleic acid binding [GO:0003676]; nucleotide binding [GO:0000166]; regulation of seed germination [GO:0010029]; response to salt stress [GO:0009651]; response to water deprivation [GO:0009414]	GO:0000166; GO:0003676; GO:0005634; GO:0009414; GO:0009651; GO:0010029
XR_785642.1	10.8404	-1.36215	0.424116	-3.21173	0.00131941	0.0313918	PLASMODESMATA CALLOSE-BINDING PROTEIN 3	nucleic acid binding [GO:0003676]; nucleotide binding [GO:0000166]	GO:0000166; GO:0003676
XM_010665222.1	13.296	-1.36331	0.411309	-3.31458	0.00091782	0.0239168
XM_002270152.2	8.96525	-1.36368	0.442515	-3.08165	0.00205859	0.0435522	microtubule-associated protein RP/EB family member 1C	chloroplast stroma [GO:0009570]; 3-dehydroquinate dehydratase activity [GO:0003855]; NADP binding [GO:0050661]; shikimate 3-dehydrogenase (NADP+) activity [GO:0004764]; chorismate biosynthetic process [GO:0009423]; shikimate metabolic process [GO:0019632]	GO:0003855; GO:0004764; GO:0009423; GO:0009570; GO:0019632; GO:0050661
XM_010651833.1	32.7739	-1.3647	0.389214	-3.50629	0.000454394	0.0142838	peroxidase 72
XM_002282681.3	11.3378	-1.36492	0.415905	-3.2818	0.00103147	0.0260677	uncharacterized protein LOC104879645	intracellular membrane-bounded organelle [GO:0043231]; quercetin 3-O-glucosyltransferase activity [GO:0080043]; quercetin 7-O-glucosyltransferase activity [GO:0080044]; flavonoid biosynthetic process [GO:0009813]; flavonoid glucuronidation [GO:0052696]	GO:0009813; GO:0043231; GO:0052696; GO:0080043; GO:0080044
XM_010654504.1	12.9612	-1.36783	0.412928	-3.31253	0.000924562	0.0240458	beta-glucosidase 44
XM_002276532.2	13.0384	-1.36839	0.421567	-3.24597	0.0011705	0.0286367	uncharacterized protein LOC100246209	integral component of membrane [GO:0016021]; plasma membrane [GO:0005886]; transmembrane transporter activity [GO:0022857]; transport [GO:0006810]	GO:0005886; GO:0006810; GO:0016021; GO:0022857
XM_002284076.3	468.942	-1.36931	0.273542	-5.00587	5.56e-07	6.63e-05	protein YLS3	anchored component of plasma membrane [GO:0046658]; integral component of membrane [GO:0016021]; plant-type cell wall [GO:0009505]; (1->3)-beta-D-glucan binding [GO:0001872]; hydrolase activity, hydrolyzing O-glycosyl compounds [GO:0004553]; callose deposition in cell wall [GO:0052543]; response to heat [GO:0009408]	GO:0001872; GO:0004553; GO:0009408; GO:0009505; GO:0016021; GO:0046658; GO:0052543
XR_788116.1	16.1657	-1.37036	0.392193	-3.49411	0.000475653	0.0148304	fasciclin-like arabinogalactan protein 10	branched-chain-amino-acid transaminase activity [GO:0004084]; pyridoxal phosphate binding [GO:0030170]; aspartate biosynthetic process [GO:0006532]; leucine biosynthetic process [GO:0009098]; valine biosynthetic process [GO:0009099]	GO:0004084; GO:0006532; GO:0009098; GO:0009099; GO:0030170
XM_002283571.2	26.5183	-1.37075	0.349601	-3.92089	8.82e-05	0.00416476	arabinogalactan peptide 13	cell wall [GO:0005618]; nucleolus [GO:0005730]; phragmoplast [GO:0009524]; spindle [GO:0005819]; thigmotropism [GO:0009652]	GO:0005618; GO:0005730; GO:0005819; GO:0009524; GO:0009652
XM_002275273.3	36.5656	-1.37091	0.371635	-3.68886	0.000225259	0.00845828	STS14 protein	extracellular region [GO:0005576]; heme binding [GO:0020037]; metal ion binding [GO:0046872]; peroxidase activity [GO:0004601]; hydrogen peroxide catabolic process [GO:0042744]; response to oxidative stress [GO:0006979]	GO:0004601; GO:0005576; GO:0006979; GO:0020037; GO:0042744; GO:0046872
XM_010653213.1	577.759	-1.37093	0.260844	-5.25574	1.47e-07	2.08e-05	interactor of constitutive active ROPs 3 isoform X1
XM_002281371.2	208.18	-1.37468	0.257252	-5.34371	9.11e-08	1.43e-05	protein FANTASTIC FOUR 3	beta-glucosidase activity [GO:0008422]; carbohydrate metabolic process [GO:0005975]; glycosyl compound metabolic process [GO:1901657]	GO:0005975; GO:0008422; GO:1901657
XM_002272387.2	46.68	-1.37481	0.333722	-4.11962	3.8e-05	0.0021423	axial regulator YABBY 1 isoform X2
XM_003635515.2	8.31578	-1.37563	0.44293	-3.10575	0.00189797	0.0412416	DNA replication licensing factor MCM6
XM_002283406.3	55.6948	-1.37599	0.442343	-3.1107	0.00186647	0.0407222	kinesin-like protein KIN-5C
XM_002270390.3	245.25	-1.37719	0.279313	-4.93062	8.2e-07	9.35e-05	growth-regulating factor 4 isoform X2	Fasciclin-like arabinogalactan protein
XM_003632669.2	316.825	-1.38056	0.352205	-3.91977	8.86e-05	0.00416953	TATA-binding protein-associated factor 2N	integral component of membrane [GO:0016021]	GO:0016021
XM_002262708.3	32.6643	-1.38207	0.335075	-4.12466	3.71e-05	0.0021137	alpha-xylosidase 1	Cysteine-rich secretory protein, allergen V5/Tpx-1-related
XM_002281991.3	22.0341	-1.38322	0.386313	-3.58057	0.000342851	0.0115569	beta-glucosidase 13
XM_010653817.1	18.8957	-1.3835	0.393217	-3.5184	0.000434156	0.0137932		The fantastic four family
XM_010663355.1	164.524	-1.38457	0.276	-5.01658	5.26e-07	6.32e-05	L-ascorbate oxidase homolog
XM_010647872.1	14.0984	-1.38492	0.424255	-3.26435	0.00109715	0.027265	uncharacterized protein LOC100256556
XM_010655801.1	18.195	-1.38666	0.372214	-3.72544	0.000194978	0.00756604	glucan endo-1,3-beta-D-glucosidase	kinesin complex [GO:0005871]; ATP binding [GO:0005524]; ATP-dependent microtubule motor activity, plus-end-directed [GO:0008574]; microtubule-based movement [GO:0007018]	GO:0005524; GO:0005871; GO:0007018; GO:0008574
XM_002271319.3	29.3992	-1.38801	0.362494	-3.82907	0.000128629	0.00541455	thaumatin-like protein 1b	nucleus [GO:0005634]; ATP binding [GO:0005524]; developmental process [GO:0032502]; regulation of transcription, DNA-templated [GO:0006355]; transcription, DNA-templated [GO:0006351]	GO:0005524; GO:0005634; GO:0006351; GO:0006355; GO:0032502
XM_002282488.2	25.8796	-1.39104	0.357045	-3.89598	9.78e-05	0.00446762	auxin response factor 5	zinc ion binding [GO:0008270]	GO:0008270
XM_002282393.3	178.321	-1.3911	0.253676	-5.48376	4.16e-08	7.25e-06	uncharacterized protein LOC100240776	carbohydrate binding [GO:0030246]; hydrolase activity, hydrolyzing O-glycosyl compounds [GO:0004553]; carbohydrate metabolic process [GO:0005975]	GO:0004553; GO:0005975; GO:0030246
XM_010661016.1	36.7091	-1.39254	0.383252	-3.63348	0.000279623	0.00991774
XR_786704.1	58.2417	-1.39329	0.371542	-3.75002	0.000176824	0.00698284	aquaporin TIP1-1	integral component of membrane [GO:0016021]; plasma membrane [GO:0005886]	GO:0005886; GO:0016021
XM_002272844.3	23.5438	-1.39366	0.360077	-3.87046	0.000108631	0.00476732	21 kDa protein	plant-type cell wall [GO:0009505]; plasmodesma [GO:0009506]; copper ion binding [GO:0005507]; oxidoreductase activity, oxidizing metal ions [GO:0016722]	GO:0005507; GO:0009505; GO:0009506; GO:0016722
XM_002269129.3	15.885	-1.39421	0.385965	-3.61226	0.000303536	0.0105144	kinesin-like protein KIN-14S
XM_002285625.3	77.2535	-1.39599	0.286629	-4.87036	1.11e-06	0.000124977	monocopper oxidase-like protein SKU5	X8 domain
XM_002277512.3	129.389	-1.39624	0.289502	-4.8229	1.41e-06	0.000151755	oleosin 18.2 kDa	Thaumatin
XM_003634334.2	21.3366	-1.39754	0.355916	-3.92661	8.62e-05	0.00408863	uncharacterized protein LOC100268160
XM_002272835.3	23.3292	-1.40268	0.399082	-3.51477	0.000440138	0.0139337	uncharacterized protein LOC100257501
XR_785641.1	11.0531	-1.40338	0.420784	-3.33515	0.000852537	0.0225666	GRF1-interacting factor 1	nucleus [GO:0005634]; DNA binding [GO:0003677]; transcription factor activity, sequence-specific DNA binding [GO:0003700]; transcription, DNA-templated [GO:0006351]	GO:0003677; GO:0003700; GO:0005634; GO:0006351
XM_002274502.2	1827.81	-1.40704	0.272103	-5.17099	2.33e-07	3.11e-05	acyl-lipid omega-3 desaturase (cytochrome b5), endoplasmic reticulum	central vacuole [GO:0042807]; integral component of plasma membrane [GO:0005887]; plant-type vacuole membrane [GO:0009705]; glycerol channel activity [GO:0015254]; water channel activity [GO:0015250]; cellular water homeostasis [GO:0009992]; ion transmembrane transport [GO:0034220]	GO:0005887; GO:0009705; GO:0009992; GO:0015250; GO:0015254; GO:0034220; GO:0042807
XM_002276053.3	1156.29	-1.40971	0.309175	-4.5596	5.13e-06	0.000425471	uncharacterized protein LOC100853751
XM_010661549.1	32.1783	-1.4101	0.37689	-3.74141	0.000182994	0.00717367
XM_002266316.2	113.496	-1.41059	0.294175	-4.79507	1.63e-06	0.000169006		anchored component of plasma membrane [GO:0046658]; plant-type cell wall [GO:0009505]; plasmodesma [GO:0009506]; copper ion binding [GO:0005507]; oxidoreductase activity, oxidizing metal ions [GO:0016722]	GO:0005507; GO:0009505; GO:0009506; GO:0016722; GO:0046658
XM_002281345.2	8.15398	-1.41165	0.440362	-3.20566	0.00134754	0.0318913	early nodulin-75-like	integral component of membrane [GO:0016021]; monolayer-surrounded lipid storage body [GO:0012511]; lipid storage [GO:0019915]; response to freezing [GO:0050826]; seed oilbody biogenesis [GO:0010344]	GO:0010344; GO:0012511; GO:0016021; GO:0019915; GO:0050826
XM_002275213.2	8.69388	-1.41166	0.432578	-3.26338	0.00110092	0.0273335	uncharacterized protein LOC100256663	intracellular [GO:0005622]; zinc ion binding [GO:0008270]	GO:0005622; GO:0008270
XM_002284358.3	97.9898	-1.41431	0.258078	-5.48017	4.25e-08	7.35e-06	basic 7S globulin	metal ion binding [GO:0046872]; NAD+ ADP-ribosyltransferase activity [GO:0003950]; nucleic acid binding [GO:0003676]	GO:0003676; GO:0003950; GO:0046872
XM_010661834.1	20.5495	-1.41695	0.3655	-3.87675	0.000105862	0.00472753	probable cinnamyl alcohol dehydrogenase 6	nucleus [GO:0005634]; DNA binding [GO:0003677]; transcription factor activity, sequence-specific DNA binding [GO:0003700]; transcription, DNA-templated [GO:0006351]	GO:0003677; GO:0003700; GO:0005634; GO:0006351
XM_002277537.3	90.2327	-1.42317	0.276677	-5.14379	2.69e-07	3.47e-05	transcriptional regulator SUPERMAN	integral component of membrane [GO:0016021]; oxidoreductase activity, acting on paired donors, with oxidation of a pair of donors resulting in the reduction of molecular oxygen to two molecules of water [GO:0016717]; lipid metabolic process [GO:0006629]	GO:0006629; GO:0016021; GO:0016717
XM_003631925.2	28.9301	-1.42321	0.371931	-3.82654	0.000129957	0.00545385	axial regulator YABBY 1 isoform X2	Armadillo-type fold
XM_010652197.1	106.098	-1.4252	0.313465	-4.54659	5.45e-06	0.000449832	protein argonaute 7
XM_003633192.2	21.5125	-1.4255	0.389133	-3.66327	0.000249016	0.00910929
XM_010651775.1	12.8165	-1.42634	0.433149	-3.29295	0.000991425	0.0253182	cationic peroxidase 1
XM_010654101.1	24.8241	-1.42646	0.380205	-3.75183	0.000175548	0.0069427	LOB domain-containing protein 40
XM_002272199.2	31.9422	-1.42775	0.384387	-3.71435	0.000203724	0.00783738	cytochrome P450 CYP736A12-like	aspartic-type endopeptidase activity [GO:0004190]; protein catabolic process [GO:0030163]; proteolysis [GO:0006508]	GO:0004190; GO:0006508; GO:0030163
XM_002269320.2	196.807	-1.42794	0.271627	-5.25698	1.46e-07	2.08e-05	protein CHUP1, chloroplastic
XM_002278290.3	27.5933	-1.42936	0.343744	-4.15823	3.21e-05	0.00186955	E2F transcription factor-like E2FE isoform X2	metal ion binding [GO:0046872]	GO:0046872
XM_002280298.2	281.545	-1.43142	0.287776	-4.97409	6.56e-07	7.64e-05		multicellular organism development [GO:0007275]	GO:0007275
XM_002267710.2	15.5146	-1.43424	0.38681	-3.70786	0.000209018	0.00800659	uncharacterized protein LOC104882686 isoform X1
XM_010666815.1	85.7249	-1.43647	0.290581	-4.94345	7.68e-07	8.8e-05	squamosa promoter-binding-like protein 8
XM_002268376.3	47.8435	-1.43653	0.392243	-3.66234	0.000249925	0.00913008	scarecrow-like protein 28 isoform X1	extracellular region [GO:0005576]; heme binding [GO:0020037]; metal ion binding [GO:0046872]; peroxidase activity [GO:0004601]; hydrogen peroxide catabolic process [GO:0042744]; response to oxidative stress [GO:0006979]	GO:0004601; GO:0005576; GO:0006979; GO:0020037; GO:0042744; GO:0046872
XM_002282566.2	30.7153	-1.43873	0.345751	-4.16116	3.17e-05	0.00185793		Lateral organ boundaries, LOB
XM_010665278.1	20.349	-1.44115	0.364985	-3.94852	7.86e-05	0.00379237	putative UDP-rhamnose:rhamnosyltransferase 1
XM_010657195.1	36.2033	-1.4412	0.328613	-4.38569	1.16e-05	0.000840164	serine carboxypeptidase-like 17	ribosome [GO:0005840]; structural constituent of ribosome [GO:0003735]; translation [GO:0006412]	GO:0003735; GO:0005840; GO:0006412
XM_010664917.1	10.634	-1.443	0.421133	-3.42646	0.000611509	0.0176502	uncharacterized protein LOC100241687
XM_010666647.1	81.4208	-1.44344	0.306852	-4.70402	2.55e-06	0.000240985	growth-regulating factor 1
XM_010666857.1	11.1447	-1.4443	0.414321	-3.48596	0.000490374	0.0150445	expansin-A10
XM_003633858.2	49.5722	-1.44487	0.316222	-4.56918	4.9e-06	0.000410294	squamosa promoter-binding-like protein 8	nucleus [GO:0005634]; DNA binding [GO:0003677]	GO:0003677; GO:0005634
XM_002276844.2	18.6534	-1.45002	0.394301	-3.67744	0.00023559	0.00870124	EPIDERMAL PATTERNING FACTOR-like protein 1
XM_010661014.1	34.9337	-1.45085	0.384361	-3.77471	0.000160191	0.00648609	uncharacterized protein LOC100244679	cytoplasm [GO:0005737]; microtubule [GO:0005874]; GTP binding [GO:0005525]; GTPase activity [GO:0003924]; structural constituent of cytoskeleton [GO:0005200]; microtubule-based process [GO:0007017]	GO:0003924; GO:0005200; GO:0005525; GO:0005737; GO:0005874; GO:0007017
XM_002275788.2	21.2605	-1.45251	0.375718	-3.86596	0.000110653	0.00483233	receptor protein kinase-like protein ZAR1	intracellular membrane-bounded organelle [GO:0043231]; quercetin 3-O-glucosyltransferase activity [GO:0080043]; quercetin 7-O-glucosyltransferase activity [GO:0080044]; flavonoid biosynthetic process [GO:0009813]; flavonoid glucuronidation [GO:0052696]	GO:0009813; GO:0043231; GO:0052696; GO:0080043; GO:0080044
XM_002268481.3	9.72715	-1.45374	0.430328	-3.37821	0.000729594	0.0201892	protein EXORDIUM-like 3	transferase activity, transferring acyl groups other than amino-acyl groups [GO:0016747]; proteolysis [GO:0006508]; secondary metabolic process [GO:0019748]	GO:0006508; GO:0016747; GO:0019748
XM_002273943.2	60.5111	-1.4545	0.337371	-4.31126	1.62e-05	0.00111319	classical arabinogalactan protein 9	integral component of membrane [GO:0016021]; solute:proton antiporter activity [GO:0015299]	GO:0015299; GO:0016021
XM_003635328.2	23.8604	-1.455	0.364859	-3.98786	6.67e-05	0.00328635	expansin-like B1	nucleus [GO:0005634]; ATP binding [GO:0005524]; developmental process [GO:0032502]; regulation of transcription, DNA-templated [GO:0006355]; transcription, DNA-templated [GO:0006351]	GO:0005524; GO:0005634; GO:0006351; GO:0006355; GO:0032502
XM_002272843.3	90.1054	-1.45682	0.308208	-4.72675	2.28e-06	0.000220843	cyclin-A1-1 isoform X2	cell wall [GO:0005618]; extracellular region [GO:0005576]; membrane [GO:0016020]; plant-type cell wall organization [GO:0009664]	GO:0005576; GO:0005618; GO:0009664; GO:0016020
XM_010663044.1	54.4628	-1.46028	0.31106	-4.69453	2.67e-06	0.000250719	rac-like GTP-binding protein ARAC7 isoform X2		0
XM_010648632.1	20.7906	-1.46098	0.377725	-3.86784	0.000109806	0.00480315	uncharacterized protein LOC100264907	copper ion binding [GO:0005507]; guard cell differentiation [GO:0010052]	GO:0005507; GO:0010052
XM_002285242.2	76.6226	-1.46296	0.319555	-4.57813	4.69e-06	0.000395591	GDSL esterase/lipase APG
XM_002277255.3	52.7721	-1.46431	0.308323	-4.74929	2.04e-06	0.000204243	patellin-6	integral component of membrane [GO:0016021]; ATP binding [GO:0005524]; protein kinase activity [GO:0004672]	GO:0004672; GO:0005524; GO:0016021
XM_002264687.3	199.184	-1.46806	0.286363	-5.12658	2.95e-07	3.79e-05	replication protein A 14 kDa subunit B	plant-type cell wall [GO:0009505]; plasmodesma [GO:0009506]	GO:0009505; GO:0009506
XM_002272000.3	1101.99	-1.4689	0.442743	-3.31772	0.000907545	0.0236952	protein TPX2
XM_002273860.2	12.0264	-1.46989	0.428867	-3.42738	0.00060944	0.0176284	GDSL esterase/lipase At5g45670	extracellular region [GO:0005576]	GO:0005576
XM_002284531.2	33.6968	-1.47009	0.380581	-3.86276	0.000112111	0.00487219	uncharacterized protein LOC100260333	nucleus [GO:0005634]	GO:0005634
XM_002284169.3	39.4814	-1.47055	0.342605	-4.29225	1.77e-05	0.00119464	protein YABBY 4	intracellular [GO:0005622]; GTP binding [GO:0005525]; small GTPase mediated signal transduction [GO:0007264]	GO:0005525; GO:0005622; GO:0007264
XM_002271279.3	13.3995	-1.47129	0.408287	-3.60357	0.000313872	0.0107797	uncharacterized protein LOC100251512
XM_002277478.3	165.815	-1.47342	0.248051	-5.93997	2.85e-09	7.28e-07	leucine-rich repeat extensin-like protein 4	hydrolase activity, acting on ester bonds [GO:0016788]	GO:0016788
XM_002264443.3	106.129	-1.47363	0.263862	-5.58486	2.34e-08	4.51e-06	protein QUIRKY
XM_002267544.2	12.2371	-1.47679	0.424552	-3.47847	0.000504291	0.0152447	uncharacterized protein LOC104878843 isoform X2
XM_010658693.1	26.8993	-1.47682	0.367677	-4.01662	5.9e-05	0.00299822	probable membrane-associated kinase regulator 1	microtubule [GO:0005874]; spindle [GO:0005819]; activation of protein kinase activity [GO:0032147]; regulation of mitotic spindle organization [GO:0060236]	GO:0005819; GO:0005874; GO:0032147; GO:0060236
XM_002266082.3	21.7224	-1.47692	0.368107	-4.01219	6.02e-05	0.00303776	replication protein A 32 kDa subunit A	hydrolase activity, acting on ester bonds [GO:0016788]	GO:0016788
XM_002264037.2	24.5541	-1.47921	0.385936	-3.83277	0.000126706	0.00536086	aquaporin TIP1-1
XM_002266197.3	214.154	-1.48233	0.289269	-5.12439	2.99e-07	3.81e-05	glucan endo-1,3-beta-glucosidase 2	multicellular organism development [GO:0007275]	GO:0007275
XM_002274746.3	42.3021	-1.48328	0.365543	-4.05775	4.95e-05	0.00262562	cytokinin riboside 5\'-monophosphate phosphoribohydrolase LOG3	integral component of membrane [GO:0016021]	GO:0016021
XM_010656729.1	22.7368	-1.48451	0.361204	-4.10988	3.96e-05	0.00219799	serine/threonine-protein kinase Aurora-1
XM_002276295.2	20.0503	-1.48527	0.400616	-3.70746	0.000209346	0.0080077	subtilisin-like protease SBT1.5	integral component of membrane [GO:0016021]; plasma membrane [GO:0005886]; calcium ion binding [GO:0005509]; calcium-dependent phospholipid binding [GO:0005544]	GO:0005509; GO:0005544; GO:0005886; GO:0016021
XM_010649712.1	14.5832	-1.48842	0.403804	-3.686	0.000227806	0.00851938		endoplasmic reticulum [GO:0005783]; integral component of membrane [GO:0016021]; plasma membrane [GO:0005886]; auxin efflux transmembrane transporter activity [GO:0010329]; auxin homeostasis [GO:0010252]; auxin polar transport [GO:0009926]; auxin-activated signaling pathway [GO:0009734]	GO:0005783; GO:0005886; GO:0009734; GO:0009926; GO:0010252; GO:0010329; GO:0016021
XM_002281469.2	29.2996	-1.49026	0.365696	-4.07514	4.6e-05	0.00249104	probable LRR receptor-like serine/threonine-protein kinase At5g10290
XM_002282760.2	11.4364	-1.49303	0.429024	-3.48006	0.000501308	0.015206	dirigent protein 23	nucleus [GO:0005634]; DNA binding [GO:0003677]; DNA recombination [GO:0006310]; DNA repair [GO:0006281]; DNA replication [GO:0006260]	GO:0003677; GO:0005634; GO:0006260; GO:0006281; GO:0006310
XM_002284375.3	17.0403	-1.49311	0.430275	-3.47013	0.000520216	0.0155855	proline-rich protein 4-like
XM_002265360.3	22.3465	-1.49331	0.356226	-4.19202	2.76e-05	0.00167945	ethylene-responsive transcription factor 11	anchored component of plasma membrane [GO:0046658]; hydrolase activity, hydrolyzing O-glycosyl compounds [GO:0004553]; polysaccharide binding [GO:0030247]; carbohydrate metabolic process [GO:0005975]	GO:0004553; GO:0005975; GO:0030247; GO:0046658
XM_002276243.3	22.292	-1.49418	0.393062	-3.80137	0.000143898	0.00592699		cytosol [GO:0005829]; nucleus [GO:0005634]; deoxyribonucleoside 5'-monophosphate N-glycosidase activity [GO:0070694]; DNA-3-methylbase glycosylase activity [GO:0043733]; hydrolase activity, hydrolyzing N-glycosyl compounds [GO:0016799]; nicotinamide riboside hydrolase activity [GO:0070635]; nicotinic acid riboside hydrolase activity [GO:0070636]; purine-specific mismatch base pair DNA N-glycosyla…	GO:0000701; GO:0005634; GO:0005829; GO:0009691; GO:0016799; GO:0017065; GO:0043733; GO:0070635; GO:0070636; GO:0070694
XM_002275346.3	39.4414	-1.49632	0.362881	-4.12345	3.73e-05	0.00212032	transcription repressor OFP8	chromosome passenger complex [GO:0032133]; condensed nuclear chromosome, centromeric region [GO:0000780]; spindle microtubule [GO:0005876]; spindle midzone [GO:0051233]; ATP binding [GO:0005524]; histone serine kinase activity [GO:0035174]; mitotic spindle organization [GO:0007052]; regulation of cytokinesis [GO:0032465]	GO:0000780; GO:0005524; GO:0005876; GO:0007052; GO:0032133; GO:0032465; GO:0035174; GO:0051233
XM_003632727.2	159.44	-1.49674	0.311389	-4.80667	1.53e-06	0.000162008	uncharacterized protein LOC100258531	cell wall [GO:0005618]; serine-type endopeptidase activity [GO:0004252]	GO:0004252; GO:0005618
XM_010665802.1	9.68946	-1.49674	0.430985	-3.47284	0.000514977	0.0154805	uncharacterized protein LOC100267455	zinc ion binding [GO:0008270]	GO:0008270
XM_002267596.2	11.7809	-1.49931	0.41215	-3.63778	0.000275003	0.00978705	DNA replication licensing factor MCM3 homolog 2	Golgi apparatus [GO:0005794]; integral component of membrane [GO:0016021]; carbohydrate binding [GO:0030246]; galactosyltransferase activity [GO:0008378]; protein glycosylation [GO:0006486]	GO:0005794; GO:0006486; GO:0008378; GO:0016021; GO:0030246
XM_002276705.3	9.04786	-1.50114	0.434195	-3.45729	0.00054563	0.0161307	vacuolar amino acid transporter 1 isoform X5	apoplast [GO:0048046]; guiding stereospecific synthesis activity [GO:0042349]; phenylpropanoid biosynthetic process [GO:0009699]	GO:0009699; GO:0042349; GO:0048046
XM_010648907.1	48.5721	-1.50346	0.444043	-3.38585	0.000709589	0.0197449	protein SCARECROW
XM_002282279.2	15.2768	-1.50469	0.417413	-3.60479	0.000312407	0.0107672	auxin transporter-like protein 2	nucleus [GO:0005634]; DNA binding [GO:0003677]; transcription factor activity, sequence-specific DNA binding [GO:0003700]; transcription, DNA-templated [GO:0006351]	GO:0003677; GO:0003700; GO:0005634; GO:0006351
XR_788118.1	14.7635	-1.50911	0.417171	-3.61748	0.00029749	0.0103684
XM_010658024.1	10.0762	-1.51006	0.427125	-3.53541	0.000407149	0.0131217
XM_002279585.2	17.6592	-1.51093	0.389126	-3.88289	0.000103222	0.00464396	protein ASPARTIC PROTEASE IN GUARD CELL 1
XM_002265034.3	268.58	-1.51094	0.441466	-3.42256	0.000620351	0.0178246	uncharacterized protein LOC100248801	integral component of membrane [GO:0016021]	GO:0016021
XM_010657342.1	15.0663	-1.5119	0.40812	-3.70456	0.000211761	0.00805392		MCM complex [GO:0042555]; nucleus [GO:0005634]; ATP binding [GO:0005524]; DNA binding [GO:0003677]; DNA helicase activity [GO:0003678]; DNA replication initiation [GO:0006270]	GO:0003677; GO:0003678; GO:0005524; GO:0005634; GO:0006270; GO:0042555
XM_010646548.1	13.0307	-1.51244	0.412102	-3.67007	0.000242486	0.00889468	patellin-4
XM_002264313.2	34.9062	-1.51267	0.324929	-4.65538	3.23e-06	0.000290001	uncharacterized protein At3g28850	nucleus [GO:0005634]; sequence-specific DNA binding [GO:0043565]; transcription factor activity, sequence-specific DNA binding [GO:0003700]; asymmetric cell division [GO:0008356]; bundle sheath cell fate specification [GO:0090610]; gravitropism [GO:0009630]; leaf development [GO:0048366]; maintenance of protein location in nucleus [GO:0051457]; radial pattern formation [GO:0009956]; regulation of…	GO:0003700; GO:0005634; GO:0006351; GO:0006355; GO:0008356; GO:0009630; GO:0009956; GO:0043565; GO:0048366; GO:0051457; GO:0090610
XM_002277381.2	20.0975	-1.51287	0.385896	-3.9204	8.84e-05	0.00416594	peroxidase 3
XM_010661408.1	12.8598	-1.51378	0.403103	-3.75532	0.000173119	0.00689851	probable auxin efflux carrier component 1b
XM_010659083.1	73.871	-1.51444	0.341024	-4.44086	8.96e-06	0.000680611	65-kDa microtubule-associated protein 3
XM_002281937.3	268.397	-1.5199	0.290892	-5.22496	1.74e-07	2.41e-05	vacuolar protein sorting-associated protein 2 homolog 2	aspartic-type endopeptidase activity [GO:0004190]; protein catabolic process [GO:0030163]; proteolysis [GO:0006508]	GO:0004190; GO:0006508; GO:0030163
XM_002285813.3	14.5722	-1.52125	0.400648	-3.79697	0.000146474	0.00602384	ABC transporter G family member 6	response to stress [GO:0006950]	GO:0006950
XM_010653953.1	18.616	-1.52373	0.370611	-4.1114	3.93e-05	0.00219228	probably inactive leucine-rich repeat receptor-like protein kinase IMK2	integral component of membrane [GO:0016021]; transmembrane transport [GO:0055085]	GO:0016021; GO:0055085
XM_002268728.3	64.655	-1.52684	0.326056	-4.68273	2.83e-06	0.000260837	serine carboxypeptidase-like 28	dioxygenase activity [GO:0051213]; metal ion binding [GO:0046872]	GO:0046872; GO:0051213
XM_002263716.2	12.2851	-1.52689	0.419045	-3.64373	0.000268719	0.00962007	glycine-rich cell wall structural protein isoform X2	cell [GO:0005623]; electron carrier activity [GO:0009055]; protein disulfide oxidoreductase activity [GO:0015035]; cell redox homeostasis [GO:0045454]	GO:0005623; GO:0009055; GO:0015035; GO:0045454
XM_002280238.3	69.5004	-1.52799	0.302405	-5.05279	4.35e-07	5.38e-05	FT-interacting protein 1
XM_002282614.3	11.6122	-1.52887	0.41819	-3.65593	0.000256256	0.00927293	DNA (cytosine-5)-methyltransferase CMT3	endoplasmic reticulum [GO:0005783]; integral component of membrane [GO:0016021]; plasma membrane [GO:0005886]; auxin efflux transmembrane transporter activity [GO:0010329]; auxin homeostasis [GO:0010252]; auxin polar transport [GO:0009926]; auxin-activated signaling pathway [GO:0009734]	GO:0005783; GO:0005886; GO:0009734; GO:0009926; GO:0010252; GO:0010329; GO:0016021
XM_002267548.2	26.5394	-1.53009	0.380866	-4.01739	5.88e-05	0.00299822	probable pectinesterase 68	cytokinesis [GO:0000910]; microtubule cytoskeleton organization [GO:0000226]	GO:0000226; GO:0000910
XM_002277523.2	34.3033	-1.53051	0.341791	-4.4779	7.54e-06	0.00058928	heavy metal-associated isoprenylated plant protein 33
XM_003633395.2	19.6661	-1.53405	0.399728	-3.83775	0.000124167	0.00531314	carboxy-terminal domain RNA polymerase II polypeptide A small phosphatase 1-like	integral component of membrane [GO:0016021]; plasma membrane [GO:0005886]; ATP binding [GO:0005524]; ATPase activity, coupled to transmembrane movement of substances [GO:0042626]	GO:0005524; GO:0005886; GO:0016021; GO:0042626
XM_002264529.3	29.9699	-1.53507	0.373214	-4.11311	3.9e-05	0.00218067	uncharacterized protein LOC100262437
XM_002274663.2	9.32105	-1.5392	0.44303	-3.47427	0.00051225	0.0154158	ubiquitin-conjugating enzyme E2 20	vacuole [GO:0005773]; serine-type carboxypeptidase activity [GO:0004185]; proteolysis involved in cellular protein catabolic process [GO:0051603]	GO:0004185; GO:0005773; GO:0051603
XM_010653954.1	17.9061	-1.54436	0.388359	-3.97663	6.99e-05	0.00342026	tubulin beta-2 chain
XM_010662511.1	7.99096	-1.54643	0.438933	-3.52315	0.000426452	0.013613	uncharacterized protein LOC100264304
XM_010653042.1	13.7638	-1.5486	0.399814	-3.8733	0.000107371	0.00476423	high mobility group B protein 6
XM_002266285.3	32.4625	-1.55154	0.367715	-4.21941	2.45e-05	0.00153647	uncharacterized protein LOC100248335
XM_002277618.3	108.841	-1.55827	0.295894	-5.26629	1.39e-07	2e-05	trans-resveratrol di-O-methyltransferase isoform X1	cytoplasm [GO:0005737]; transition metal ion binding [GO:0046914]; cellular transition metal ion homeostasis [GO:0046916]; metal ion transport [GO:0030001]	GO:0005737; GO:0030001; GO:0046914; GO:0046916
XM_002264960.3	18.2981	-1.5598	0.400495	-3.89469	9.83e-05	0.00447624	histone H2B.3
XM_010655538.1	14.7576	-1.56231	0.397584	-3.92951	8.51e-05	0.00404686		integral component of membrane [GO:0016021]	GO:0016021
XM_002278528.2	52.8335	-1.56264	0.35735	-4.37285	1.23e-05	0.000881584	acidic endochitinase	cytoplasm [GO:0005737]; nucleus [GO:0005634]; ATP binding [GO:0005524]; ubiquitin protein ligase activity [GO:0061630]; ubiquitin protein ligase binding [GO:0031625]; anaphase-promoting complex-dependent catabolic process [GO:0031145]; protein polyubiquitination [GO:0000209]; regulation of mitotic metaphase/anaphase transition [GO:0030071]	GO:0000209; GO:0005524; GO:0005634; GO:0005737; GO:0030071; GO:0031145; GO:0031625; GO:0061630
XM_002281253.3	194.177	-1.56489	0.437437	-3.57741	0.000347012	0.0116165		cytoplasm [GO:0005737]; microtubule [GO:0005874]; GTP binding [GO:0005525]; GTPase activity [GO:0003924]; structural constituent of cytoskeleton [GO:0005200]; microtubule-based process [GO:0007017]	GO:0003924; GO:0005200; GO:0005525; GO:0005737; GO:0005874; GO:0007017
XM_002285898.2	38.3421	-1.5663	0.348243	-4.49772	6.87e-06	0.000548152	DNA replication licensing factor MCM5
XM_002273162.3	67.936	-1.56643	0.346932	-4.51508	6.33e-06	0.000509921	basic blue protein
XM_010652961.1	22.1987	-1.56871	0.37766	-4.15376	3.27e-05	0.00189817	uncharacterized protein LOC100251518	electron carrier activity [GO:0009055]	GO:0009055
XM_002278172.3	33.761	-1.56993	0.411512	-3.81504	0.000136161	0.0056605	protein CYPRO4
XM_002264106.3	151.125	-1.57246	0.31583	-4.97883	6.4e-07	7.56e-05	collagen alpha-1(XVII) chain isoform X3	nuclear nucleosome [GO:0000788]; DNA binding [GO:0003677]; nucleosome assembly [GO:0006334]	GO:0000788; GO:0003677; GO:0006334
XM_010661835.1	19.3728	-1.57324	0.370739	-4.24352	2.2e-05	0.00142174	calmodulin-like protein 3	nucleus [GO:0005634]; DNA binding [GO:0003677]; transcription factor activity, sequence-specific DNA binding [GO:0003700]; transcription, DNA-templated [GO:0006351]	GO:0003677; GO:0003700; GO:0005634; GO:0006351
XM_002279169.2	80.9327	-1.58052	0.344831	-4.58346	4.57e-06	0.000386852		extracellular region [GO:0005576]; chitin binding [GO:0008061]; chitinase activity [GO:0004568]; carbohydrate metabolic process [GO:0005975]; chitin catabolic process [GO:0006032]	GO:0004568; GO:0005576; GO:0005975; GO:0006032; GO:0008061
XM_010666504.1	8.9522	-1.58173	0.430005	-3.6784	0.0002347	0.00868033	DNA topoisomerase 2
XM_002263755.2	14.1144	-1.58424	0.429231	-3.69088	0.000223478	0.00840441	glycine-rich cell wall structural protein isoform X2
XM_002275951.3	226.191	-1.58889	0.326484	-4.86667	1.13e-06	0.0001268	piriformospora indica-insensitive protein 2	anchored component of plasma membrane [GO:0046658]; electron carrier activity [GO:0009055]	GO:0009055; GO:0046658
XM_002271218.3	76.1651	-1.59159	0.340668	-4.67197	2.98e-06	0.000272087	protein DETOXIFICATION 16	SS18 family
XM_002284696.2	25.7104	-1.59162	0.359097	-4.43227	9.32e-06	0.000702317	lysine-rich arabinogalactan protein 19	Rho GTPase activating protein
XM_010651483.1	25.2805	-1.59371	0.39468	-4.03798	5.39e-05	0.0028189	flavonol synthase/flavanone 3-hydroxylase
XM_002266323.3	50.8639	-1.59385	0.329762	-4.83335	1.34e-06	0.000145158	cytochrome P450 87A3	calcium ion binding [GO:0005509]	GO:0005509
XM_010651484.1	20.9679	-1.59404	0.416659	-3.82575	0.000130374	0.00546225	glucomannan 4-beta-mannosyltransferase 9
XM_002274231.3	59.1042	-1.59556	0.36341	-4.39053	1.13e-05	0.000824752	anthocyanidin 3-O-glucosyltransferase 7-like	DNA topoisomerase complex (ATP-hydrolyzing) [GO:0009330]; nucleus [GO:0005634]; ATP binding [GO:0005524]; DNA binding [GO:0003677]; DNA topoisomerase type II (ATP-hydrolyzing) activity [GO:0003918]; DNA topological change [GO:0006265]; DNA unwinding involved in DNA replication [GO:0006268]; mitotic DNA integrity checkpoint [GO:0044774]; mitotic recombination [GO:0006312]; resolution of meiotic re…	GO:0000712; GO:0000819; GO:0003677; GO:0003918; GO:0005524; GO:0005634; GO:0006265; GO:0006268; GO:0006312; GO:0009330; GO:0044774
XM_010653952.1	22.7389	-1.60375	0.372681	-4.30328	1.68e-05	0.00114531	protein PHYTOCHROME KINASE SUBSTRATE 1
XM_002278478.3	18.2021	-1.60385	0.394578	-4.06472	4.81e-05	0.00257384	interactor of constitutive active ROPs 2, chloroplastic isoform X1	integral component of membrane [GO:0016021]	GO:0016021
XM_002277491.2	16.0947	-1.60703	0.427257	-3.76127	0.00016905	0.00680617	endoglucanase 17
XM_010649914.1	293.499	-1.60846	0.444276	-3.62041	0.000294141	0.0103099	cyclin-dependent kinase B2-1	Vacuolar import/degradation, Vid27-related
XM_002285803.3	76.8841	-1.61289	0.370516	-4.3531	1.34e-05	0.000949626	protein trichome birefringence-like 36
XM_002272107.3	12.5243	-1.61436	0.444514	-3.63174	0.000281515	0.00997165	transcription factor AS1	endoplasmic reticulum [GO:0005783]; integral component of membrane [GO:0016021]; heme binding [GO:0020037]; iron ion binding [GO:0005506]; monooxygenase activity [GO:0004497]; oxidoreductase activity, acting on paired donors, with incorporation or reduction of molecular oxygen [GO:0016705]; brassinosteroid biosynthetic process [GO:0016132]; brassinosteroid homeostasis [GO:0010268]; multicellular …	GO:0004497; GO:0005506; GO:0005783; GO:0007275; GO:0010268; GO:0016021; GO:0016125; GO:0016132; GO:0016705; GO:0020037
XM_002269074.3	35.8024	-1.61649	0.378227	-4.27386	1.92e-05	0.00126883	tubulin alpha chain	integral component of membrane [GO:0016021]	GO:0016021
XM_002270281.3	139.694	-1.61657	0.312624	-5.17098	2.33e-07	3.11e-05	uncharacterized protein LOC100254413	intracellular membrane-bounded organelle [GO:0043231]; quercetin 3-O-glucosyltransferase activity [GO:0080043]; quercetin 7-O-glucosyltransferase activity [GO:0080044]; flavonoid biosynthetic process [GO:0009813]; flavonoid glucuronidation [GO:0052696]	GO:0009813; GO:0043231; GO:0052696; GO:0080043; GO:0080044
XM_010653805.1	75.9227	-1.61677	0.284703	-5.6788	1.36e-08	2.82e-06	putative laccase-9 isoform X1
XM_010655224.1	16.2025	-1.6263	0.402758	-4.03791	5.39e-05	0.0028189	vinorine synthase	hydrolase activity [GO:0016787]	GO:0016787
XM_002271700.3	206.174	-1.63002	0.248495	-6.55955	5.4e-11	2.26e-08	mini-chromosome maintenance complex-binding protein	cellulase activity [GO:0008810]; cellulose catabolic process [GO:0030245]	GO:0008810; GO:0030245
XM_002276114.3	78.0649	-1.63104	0.358396	-4.55094	5.34e-06	0.000441998	uncharacterized protein LOC104880884	ATP binding [GO:0005524]; protein serine/threonine kinase activity [GO:0004674]	GO:0004674; GO:0005524
XM_002269112.2	58.3824	-1.63368	0.310503	-5.26142	1.43e-07	2.04e-05	non-specific lipid-transfer protein-like protein At5g64080	Golgi apparatus [GO:0005794]; O-acetyltransferase activity [GO:0016413]; cell wall organization or biogenesis [GO:0071554]	GO:0005794; GO:0016413; GO:0071554
XM_002266391.2	161.071	-1.63563	0.261373	-6.25785	3.9e-10	1.3e-07		condensed chromosome [GO:0000793]; nucleolus [GO:0005730]; DNA binding [GO:0003677]; asymmetric cell division [GO:0008356]; defense response to bacterium [GO:0042742]; defense response to fungus [GO:0050832]; leaf formation [GO:0010338]; negative regulation of transcription, DNA-templated [GO:0045892]; polarity specification of adaxial/abaxial axis [GO:0009944]; regulation of innate immune respon…	GO:0000793; GO:0003677; GO:0005730; GO:0006351; GO:0008356; GO:0009615; GO:0009944; GO:0010338; GO:0042742; GO:0045088; GO:0045892; GO:0050832
XM_002283162.3	463.66	-1.63564	0.437499	-3.73861	0.000185043	0.00722232	acanthoscurrin-2	cytoplasm [GO:0005737]; microtubule [GO:0005874]; GTP binding [GO:0005525]; GTPase activity [GO:0003924]; structural constituent of cytoskeleton [GO:0005200]; microtubule-based process [GO:0007017]	GO:0003924; GO:0005200; GO:0005525; GO:0005737; GO:0005874; GO:0007017
XM_002284036.2	27.9095	-1.64302	0.369107	-4.45133	8.53e-06	0.000659458	F-box/LRR-repeat protein 17
XM_002263835.2	10.4796	-1.64352	0.443072	-3.70938	0.00020777	0.00797016	uncharacterized protein LOC100244709	apoplast [GO:0048046]; copper ion binding [GO:0005507]; hydroquinone:oxygen oxidoreductase activity [GO:0052716]; lignin catabolic process [GO:0046274]	GO:0005507; GO:0046274; GO:0048046; GO:0052716
XM_002267305.2	8.98971	-1.64715	0.439917	-3.74422	0.000180952	0.00712488	glutamic acid-rich protein	transferase activity, transferring acyl groups other than amino-acyl groups [GO:0016747]	GO:0016747
XM_002274401.3	17.955	-1.64725	0.417971	-3.94106	8.11e-05	0.00390526		MCM complex [GO:0042555]; nuclear chromatin [GO:0000790]; chromatin binding [GO:0003682]; DNA-dependent DNA replication [GO:0006261]; sister chromatid cohesion [GO:0007062]	GO:0000790; GO:0003682; GO:0006261; GO:0007062; GO:0042555
XM_010658994.1	12.9701	-1.64766	0.410722	-4.01162	6.03e-05	0.00303942	uncharacterized protein LOC100263642	integral component of membrane [GO:0016021]; transmembrane transport [GO:0055085]	GO:0016021; GO:0055085
XM_010659305.1	44.6509	-1.64861	0.302691	-5.4465	5.14e-08	8.56e-06	uncharacterized protein LOC100264983
XM_010646547.1	9.88335	-1.64862	0.430126	-3.83288	0.00012665	0.00536086	DNA replication licensing factor MCM2
XM_010658884.1	140.212	-1.64863	0.430844	-3.82652	0.00012997	0.00545385	GDSL esterase/lipase At5g45950
XM_002275226.2	10.1165	-1.65155	0.430852	-3.83321	0.000126482	0.00536086	rop guanine nucleotide exchange factor 5	male germ cell nucleus [GO:0001673]; SCF ubiquitin ligase complex [GO:0019005]; embryo development ending in seed dormancy [GO:0009793]; generative cell mitosis [GO:0055047]; pollen development [GO:0009555]; SCF-dependent proteasomal ubiquitin-dependent protein catabolic process [GO:0031146]	GO:0001673; GO:0009555; GO:0009793; GO:0019005; GO:0031146; GO:0055047
XM_002279990.3	46.3455	-1.65426	0.353125	-4.68464	2.8e-06	0.000259308	vacuolar amino acid transporter 1 isoform X5	Glycine rich protein
XM_002267746.2	69.9571	-1.65514	0.358315	-4.61924	3.85e-06	0.000337847	glycine-rich protein 5-like	chloroplast stroma [GO:0009570]; fatty acid binding [GO:0005504]; fatty acid metabolic process [GO:0006631]	GO:0005504; GO:0006631; GO:0009570
XM_010662302.1	28.7382	-1.66097	0.358537	-4.63262	3.61e-06	0.000319522	glycine-rich cell wall structural protein 1	chloroplast [GO:0009507]; isomerase activity [GO:0016853]	GO:0009507; GO:0016853
XM_002265574.2	33.0417	-1.66341	0.375239	-4.43294	9.3e-06	0.000702138	histone H1
XM_002265263.3	15.4066	-1.67469	0.412641	-4.05847	4.94e-05	0.0026228	serine carboxypeptidase-like 25	integral component of membrane [GO:0016021]; plasmodesma [GO:0009506]	GO:0009506; GO:0016021
XM_002273639.2	25.2131	-1.68176	0.407993	-4.12203	3.76e-05	0.00212896	fasciclin-like arabinogalactan protein 7	MCM complex [GO:0042555]; nucleus [GO:0005634]; ATP binding [GO:0005524]; DNA binding [GO:0003677]; DNA helicase activity [GO:0003678]; DNA replication initiation [GO:0006270]	GO:0003677; GO:0003678; GO:0005524; GO:0005634; GO:0006270; GO:0042555
XM_002277243.3	129.069	-1.68361	0.259866	-6.47877	9.25e-11	3.49e-08	21 kDa protein
XM_010660200.1	32.8249	-1.68817	0.357553	-4.72144	2.34e-06	0.000224506		Rho guanyl-nucleotide exchange factor activity [GO:0005089]	GO:0005089
XM_010646546.1	13.1304	-1.68958	0.414919	-4.07207	4.66e-05	0.002514	arabinogalactan peptide 20	integral component of membrane [GO:0016021]; amino acid transmembrane transporter activity [GO:0015171]; amino acid transmembrane transport [GO:0003333]	GO:0003333; GO:0015171; GO:0016021
XM_010646173.1	61.6715	-1.7046	0.335678	-5.0781	3.81e-07	4.75e-05	uncharacterized protein LOC100243770
XM_010651947.1	25.5207	-1.70549	0.352675	-4.83586	1.33e-06	0.000143918	uncharacterized protein LOC100264374
XM_002269443.3	52.4794	-1.70576	0.360016	-4.738	2.16e-06	0.000211291	syntaxin-related protein KNOLLE	nucleosome [GO:0000786]; nucleus [GO:0005634]; DNA binding [GO:0003677]; nucleosome assembly [GO:0006334]	GO:0000786; GO:0003677; GO:0005634; GO:0006334
XM_002280022.3	57.4037	-1.71444	0.314731	-5.44732	5.11e-08	8.56e-06	zinc-finger homeodomain protein 2 isoform X1	vacuole [GO:0005773]; serine-type carboxypeptidase activity [GO:0004185]; brassinosteroid mediated signaling pathway [GO:0009742]; proteolysis involved in cellular protein catabolic process [GO:0051603]	GO:0004185; GO:0005773; GO:0009742; GO:0051603
XM_002266857.3	332.716	-1.71494	0.287239	-5.97044	2.37e-09	6.22e-07	interactor of constitutive active ROPs 4
XM_010648515.1	177.671	-1.7197	0.285642	-6.02049	1.74e-09	4.76e-07	O-acyltransferase WSD1	enzyme inhibitor activity [GO:0004857]	GO:0004857
XR_786881.1	460.502	-1.72321	0.226448	-7.60972	2.75e-14	2.23e-11	65-kDa microtubule-associated protein 3
XM_002265571.2	56.3953	-1.72331	0.321925	-5.35314	8.64e-08	1.37e-05	aspartyl protease AED3	integral component of membrane [GO:0016021]	GO:0016021
XM_002273642.3	52.5572	-1.7291	0.444155	-3.89301	9.9e-05	0.00449659	cyclin-A2-2 isoform X1
XM_010666548.1	16.7645	-1.73255	0.442325	-3.91691	8.97e-05	0.0041899	cell division control protein 2 homolog C
XM_002283062.2	41.7669	-1.73689	0.367094	-4.73145	2.23e-06	0.000216573	uncharacterized protein LOC100261739	endomembrane system [GO:0012505]; integral component of membrane [GO:0016021]; plasma membrane [GO:0005886]; SNARE complex [GO:0031201]; SNAP receptor activity [GO:0005484]; SNARE binding [GO:0000149]; exocytosis [GO:0006887]; intracellular protein transport [GO:0006886]; vesicle docking [GO:0048278]; vesicle fusion [GO:0006906]	GO:0000149; GO:0005484; GO:0005886; GO:0006886; GO:0006887; GO:0006906; GO:0012505; GO:0016021; GO:0031201; GO:0048278
XM_003635009.2	100.748	-1.73768	0.281695	-6.16865	6.89e-10	2.08e-07	ribonucleoside-diphosphate reductase small chain	DNA binding [GO:0003677]	GO:0003677
XM_010646516.1	20.5546	-1.7545	0.38248	-4.58718	4.49e-06	0.0003815	protein trichome birefringence-like 38
XM_002263101.2	9.19271	-1.75624	0.443304	-3.9617	7.44e-05	0.00360844		integral component of membrane [GO:0016021]; peptide-O-fucosyltransferase activity [GO:0046922]	GO:0016021; GO:0046922
XM_010664075.1	26.2762	-1.76187	0.379728	-4.63982	3.49e-06	0.000309616	anthocyanidin 3-O-glucosyltransferase 7	membrane [GO:0016020]; transferase activity, transferring acyl groups other than amino-acyl groups [GO:0016747]; fatty acid biosynthetic process [GO:0006633]	GO:0006633; GO:0016020; GO:0016747
XM_002264590.3	256.279	-1.76353	0.341398	-5.1656	2.4e-07	3.18e-05	LRR receptor-like serine/threonine-protein kinase FEI 2	aspartic-type endopeptidase activity [GO:0004190]; protein catabolic process [GO:0030163]; proteolysis [GO:0006508]	GO:0004190; GO:0006508; GO:0030163
XM_010650250.1	20.6081	-1.76823	0.389913	-4.53494	5.76e-06	0.000469609	reticulon-like protein B17
XM_002266587.2	54.7755	-1.77036	0.341415	-5.18537	2.16e-07	2.92e-05	probable microtubule-binding protein TANGLED	ATP binding [GO:0005524]; protein serine/threonine kinase activity [GO:0004674]	GO:0004674; GO:0005524
XM_010656437.1	28.6391	-1.77339	0.374457	-4.7359	2.18e-06	0.000212644	dof zinc finger protein DOF3.4
XM_002269915.3	46.2356	-1.77734	0.31974	-5.55869	2.72e-08	4.96e-06	GDSL esterase/lipase At1g71691	ribonucleoside-diphosphate reductase complex [GO:0005971]; ribonucleoside-diphosphate reductase activity, thioredoxin disulfide as acceptor [GO:0004748]; deoxyribonucleotide biosynthetic process [GO:0009263]	GO:0004748; GO:0005971; GO:0009263
XM_002274628.2	44.0975	-1.78555	0.409488	-4.36045	1.3e-05	0.000923184	protein IQ-DOMAIN 1
XM_010646555.1	16.9037	-1.7899	0.42196	-4.24187	2.22e-05	0.00142879	histone H2A.1	nucleolus [GO:0005730]; spliceosomal complex [GO:0005681]; mRNA splicing, via spliceosome [GO:0000398]; positive regulation of transcription, DNA-templated [GO:0045893]; regulation of circadian rhythm [GO:0042752]; vegetative to reproductive phase transition of meristem [GO:0010228]	GO:0000398; GO:0005681; GO:0005730; GO:0010228; GO:0042752; GO:0045893
XM_002270209.3	94.5612	-1.79643	0.293432	-6.12214	9.23e-10	2.75e-07	DNA replication licensing factor MCM4
XM_002270958.2	21.3168	-1.79661	0.373855	-4.80565	1.54e-06	0.000162199	growth-regulating factor 1	Pentatricopeptide repeat
XM_010658697.1	36.3111	-1.79822	0.35323	-5.09078	3.57e-07	4.49e-05	probable inactive receptor kinase At5g67200	endomembrane system [GO:0012505]; endoplasmic reticulum membrane [GO:0005789]; integral component of membrane [GO:0016021]	GO:0005789; GO:0012505; GO:0016021
XM_002284694.3	33.7011	-1.80198	0.376136	-4.79076	1.66e-06	0.00017135	cellulose synthase-like protein D5
XM_003632407.2	21.2242	-1.80809	0.383476	-4.71499	2.42e-06	0.000230664	protein POLYCHOME	DNA binding [GO:0003677]; regulation of transcription, DNA-templated [GO:0006355]	GO:0003677; GO:0006355
XM_002278183.3	40.733	-1.80904	0.339087	-5.33502	9.55e-08	1.47e-05	gibberellin-regulated protein 4
XM_002279018.2	22.1432	-1.81243	0.389151	-4.65738	3.2e-06	0.000288165	homeobox-leucine zipper protein ATHB-40	IQ motif, EF-hand binding site
XM_002283935.3	64.439	-1.81585	0.334491	-5.4287	5.68e-08	9.34e-06		heterochromatin [GO:0000792]; nuclear chromatin [GO:0000790]; nucleolus [GO:0005730]; nucleosome [GO:0000786]; chromatin binding [GO:0003682]; DNA binding [GO:0003677]; chromatin silencing [GO:0006342]	GO:0000786; GO:0000790; GO:0000792; GO:0003677; GO:0003682; GO:0005730; GO:0006342
XM_002274498.2	18.8937	-1.81787	0.412848	-4.40323	1.07e-05	0.000785626	kinase-interacting family protein
XM_010656137.1	9.29654	-1.81991	0.438622	-4.14915	3.34e-05	0.00192851	secoisolariciresinol dehydrogenase-like
XM_010666251.1	34.1041	-1.82491	0.343626	-5.31076	1.09e-07	1.64e-05	xyloglucan endotransglucosylase/hydrolase protein 9	integral component of membrane [GO:0016021]; ATP binding [GO:0005524]; protein kinase activity [GO:0004672]	GO:0004672; GO:0005524; GO:0016021
XM_002273974.2	34.4743	-1.83674	0.37646	-4.87897	1.07e-06	0.000120148	deoxyuridine 5\'-triphosphate nucleotidohydrolase	Golgi apparatus [GO:0005794]; integral component of membrane [GO:0016021]; cellulose synthase (UDP-forming) activity [GO:0016760]; mannan synthase activity [GO:0051753]; cellulose biosynthetic process [GO:0030244]; plant-type cell wall organization or biogenesis [GO:0071669]; response to salt stress [GO:0009651]; response to water deprivation [GO:0009414]; shoot system development [GO:0048367]	GO:0005794; GO:0009414; GO:0009651; GO:0016021; GO:0016760; GO:0030244; GO:0048367; GO:0051753; GO:0071669
XM_002277217.2	19.3255	-1.84013	0.382452	-4.81139	1.5e-06	0.000158857
XM_002283481.3	580.146	-1.8427	0.212214	-8.68324	3.85e-18	6.45e-15		Gibberellin regulated protein
XM_002272971.2	11.5365	-1.85027	0.432391	-4.27916	1.88e-05	0.00124824	defensin-like protein 1 isoform X1	nucleus [GO:0005634]; sequence-specific DNA binding [GO:0043565]; regulation of transcription, DNA-templated [GO:0006355]	GO:0005634; GO:0006355; GO:0043565
XM_003632885.2	9.40654	-1.86379	0.444467	-4.19332	2.75e-05	0.00167945	aspartyl protease family protein 2
XM_010665623.1	96.7647	-1.86603	0.268047	-6.96158	3.36e-12	2.01e-09	anthocyanin 5-aromatic acyltransferase
XM_002275710.3	58.6785	-1.86887	0.325384	-5.74359	9.27e-09	1.99e-06	peroxidase 46 isoform X2	Short-chain dehydrogenase/reductase SDR
XM_002281538.3	399.543	-1.87173	0.295253	-6.33941	2.31e-10	8.03e-08		apoplast [GO:0048046]; cell wall [GO:0005618]; hydrolase activity, hydrolyzing O-glycosyl compounds [GO:0004553]; xyloglucan:xyloglucosyl transferase activity [GO:0016762]; cell wall biogenesis [GO:0042546]; cell wall organization [GO:0071555]; xyloglucan metabolic process [GO:0010411]	GO:0004553; GO:0005618; GO:0010411; GO:0016762; GO:0042546; GO:0048046; GO:0071555
XM_002263233.3	25.3388	-1.88436	0.41736	-4.51497	6.33e-06	0.000509921
XM_002283858.2	53.5241	-1.88505	0.380122	-4.95907	7.08e-07	8.15e-05	high mobility group B protein 7	integral component of membrane [GO:0016021]	GO:0016021
XM_002280797.3	231.764	-1.89287	0.435956	-4.34189	1.41e-05	0.000992917	growth-regulating factor 1	extracellular matrix [GO:0031012]; metalloendopeptidase activity [GO:0004222]; zinc ion binding [GO:0008270]	GO:0004222; GO:0008270; GO:0031012
XM_002272877.3	79.7922	-1.89783	0.44007	-4.31256	1.61e-05	0.00110949	uncharacterized protein At1g65710
XM_002278641.3	32.4879	-1.90114	0.341732	-5.56325	2.65e-08	4.9e-06	transcription factor ICE1	aspartic-type endopeptidase activity [GO:0004190]; protein catabolic process [GO:0030163]; proteolysis [GO:0006508]	GO:0004190; GO:0006508; GO:0030163
XM_002275877.2	66.4006	-1.90255	0.331524	-5.73879	9.54e-09	2.03e-06	fatty-acid-binding protein 1
XM_002285551.2	31.7798	-1.90892	0.340123	-5.61243	2e-08	3.96e-06	collagen alpha-1(XVII) chain isoform X3	extracellular region [GO:0005576]; plant-type cell wall [GO:0009505]; heme binding [GO:0020037]; metal ion binding [GO:0046872]; peroxidase activity [GO:0004601]; hydrogen peroxide catabolic process [GO:0042744]; plant-type cell wall organization [GO:0009664]; response to oxidative stress [GO:0006979]	GO:0004601; GO:0005576; GO:0006979; GO:0009505; GO:0009664; GO:0020037; GO:0042744; GO:0046872
XR_784634.1	3613.84	-1.92558	0.292031	-6.59375	4.29e-11	1.85e-08	growth-regulating factor 1	cytoplasm [GO:0005737]; mitochondrion [GO:0005739]; cysteine synthase activity [GO:0004124]; L-3-cyanoalanine synthase activity [GO:0050017]; pyridoxal phosphate binding [GO:0030170]; transferase activity [GO:0016740]; cellular amino acid biosynthetic process [GO:0008652]; cyanide metabolic process [GO:0019499]; cysteine biosynthetic process from serine [GO:0006535]	GO:0004124; GO:0005737; GO:0005739; GO:0006535; GO:0008652; GO:0016740; GO:0019499; GO:0030170; GO:0050017
XR_784635.1	1942.85	-1.92726	0.303813	-6.34357	2.24e-10	7.92e-08	glucan endo-1,3-beta-glucosidase 1
XM_002267661.3	33.1202	-1.92825	0.414332	-4.65387	3.26e-06	0.000291167	uncharacterized protein LOC100258993	High mobility group box domain
XM_010656136.1	9.2171	-1.93508	0.439293	-4.40498	1.06e-05	0.000782788	bark storage protein A
XM_002263882.3	36.1924	-1.94338	0.335521	-5.79212	6.95e-09	1.55e-06
XM_002284492.2	50.9361	-1.94601	0.332677	-5.84955	4.93e-09	1.16e-06	uncharacterized protein LOC100259450	Myc-type, basic helix-loop-helix (bHLH) domain
XM_002272818.3	64.2542	-1.97718	0.355273	-5.56524	2.62e-08	4.9e-06	osmotin-like protein	chloroplast stroma [GO:0009570]; fatty acid binding [GO:0005504]; intramolecular lyase activity [GO:0016872]; fatty acid metabolic process [GO:0006631]	GO:0005504; GO:0006631; GO:0009570; GO:0016872
XM_010651482.1	71.8869	-1.97798	0.353588	-5.59402	2.22e-08	4.34e-06	protein SODIUM POTASSIUM ROOT DEFECTIVE 1
XM_010656138.1	9.35976	-1.99309	0.441986	-4.50939	6.5e-06	0.000521941	AP2-like ethylene-responsive transcription factor ANT	metal ion binding [GO:0046872]	GO:0046872
XM_002279561.3	21.7112	-1.9954	0.37592	-5.30804	1.11e-07	1.65e-05		anchored component of plasma membrane [GO:0046658]; hydrolase activity, hydrolyzing O-glycosyl compounds [GO:0004553]; polysaccharide binding [GO:0030247]; carbohydrate metabolic process [GO:0005975]	GO:0004553; GO:0005975; GO:0030247; GO:0046658
XM_002279387.2	13.1358	-2.00367	0.412224	-4.86062	1.17e-06	0.000128593	pectinesterase
XM_002283949.3	33.86	-2.02201	0.342183	-5.90915	3.44e-09	8.31e-07	ABC transporter G family member 15 isoform X1	catalytic activity [GO:0003824]; nucleoside metabolic process [GO:0009116]	GO:0003824; GO:0009116
XM_002283876.3	171.062	-2.05864	0.305303	-6.74292	1.55e-11	7.85e-09	early nodulin-like protein 3
XM_002277452.3	19.5913	-2.08414	0.384024	-5.4271	5.73e-08	9.36e-06	histone H4
XM_002281157.3	94.9403	-2.08909	0.319814	-6.5322	6.48e-11	2.59e-08	basic form of pathogenesis-related protein 1
XM_010659299.1	139.657	-2.09293	0.304176	-6.88063	5.96e-12	3.33e-09	histone H3.2	zinc ion binding [GO:0008270]	GO:0008270
XM_002285431.3	30.9721	-2.09912	0.354149	-5.92721	3.08e-09	7.65e-07	LRR receptor-like serine/threonine-protein kinase ERECTA	nucleus [GO:0005634]; DNA binding [GO:0003677]; transcription factor activity, sequence-specific DNA binding [GO:0003700]; multicellular organism development [GO:0007275]; transcription, DNA-templated [GO:0006351]	GO:0003677; GO:0003700; GO:0005634; GO:0006351; GO:0007275
XM_010653551.1	15.3978	-2.10901	0.439817	-4.79521	1.63e-06	0.000169006	early nodulin-like protein 1
XM_010657772.1	288.811	-2.14783	0.256011	-8.38959	4.88e-17	6.88e-14	histone H2AX	cell periphery [GO:0071944]; cell wall [GO:0005618]; extracellular region [GO:0005576]; integral component of membrane [GO:0016021]; aspartyl esterase activity [GO:0045330]; pectinesterase activity [GO:0030599]; pectinesterase inhibitor activity [GO:0046910]; cell wall modification [GO:0042545]; pectin catabolic process [GO:0045490]	GO:0005576; GO:0005618; GO:0016021; GO:0030599; GO:0042545; GO:0045330; GO:0045490; GO:0046910; GO:0071944
XM_002274002.2	10.1489	-2.15297	0.432694	-4.97575	6.5e-07	7.62e-05	protein HOTHEAD	integral component of membrane [GO:0016021]; plasma membrane [GO:0005886]; ATP binding [GO:0005524]; ATPase activity, coupled to transmembrane movement of substances [GO:0042626]	GO:0005524; GO:0005886; GO:0016021; GO:0042626
XM_002285502.3	205.515	-2.17248	0.330935	-6.56467	5.21e-11	2.22e-08	transcription factor SPEECHLESS	anchored component of plasma membrane [GO:0046658]; plasmodesma [GO:0009506]; electron carrier activity [GO:0009055]	GO:0009055; GO:0009506; GO:0046658
XM_002284122.3	245.279	-2.18085	0.272964	-7.9895	1.35e-15	1.58e-12	3-ketoacyl-CoA synthase 11-like	membrane [GO:0016020]; heme binding [GO:0020037]; iron ion binding [GO:0005506]; oxidoreductase activity, acting on paired donors, with incorporation or reduction of molecular oxygen, NAD(P)H as one donor, and incorporation of one atom of oxygen [GO:0016709]; secondary metabolite biosynthetic process [GO:0044550]	GO:0005506; GO:0016020; GO:0016709; GO:0020037; GO:0044550
XM_002265014.3	71.4805	-2.18408	0.37613	-5.80671	6.37e-09	1.45e-06		extracellular region [GO:0005576]	GO:0005576
XM_002264925.3	103.712	-2.18728	0.336798	-6.49435	8.34e-11	3.19e-08	double-stranded RNA-binding protein 3 isoform X2	nucleosome [GO:0000786]; nucleus [GO:0005634]; nucleosomal DNA binding [GO:0031492]; nucleosome assembly [GO:0006334]	GO:0000786; GO:0005634; GO:0006334; GO:0031492
XM_002280033.2	42.6223	-2.20691	0.331962	-6.6481	2.97e-11	1.37e-08	elicitor peptide 6
XM_002265447.3	43.0737	-2.20879	0.32303	-6.83774	8.05e-12	4.4e-09	3-ketoacyl-CoA synthase 6	Endonuclease/exonuclease/phosphatase
XM_002271470.3	64.0837	-2.20964	0.354544	-6.23234	4.6e-10	1.45e-07	zinc-finger homeodomain protein 6	nuclear chromatin [GO:0000790]; nucleosome [GO:0000786]; DNA binding [GO:0003677]; chromatin silencing [GO:0006342]	GO:0000786; GO:0000790; GO:0003677; GO:0006342
XM_010656222.1	114.442	-2.23028	0.282403	-7.89753	2.84e-15	2.93e-12	transcription factor AS1
XM_002267709.2	15.724	-2.24018	0.417417	-5.36676	8.02e-08	1.29e-05
XM_002274968.3	21.0022	-2.25961	0.396119	-5.70438	1.17e-08	2.45e-06	histone H3.2
XM_010659045.1	30.299	-2.26024	0.407359	-5.54853	2.88e-08	5.22e-06	heavy metal-associated isoprenylated plant protein 37
XM_002275016.3	35.4387	-2.27185	0.363086	-6.25705	3.92e-10	1.3e-07	uncharacterized protein At5g48480	Double-stranded RNA-binding domain
XM_010666754.1	16.659	-2.27463	0.4188	-5.4313	5.59e-08	9.26e-06	histone H3.2
XM_002282490.3	24.9947	-2.27596	0.376215	-6.04963	1.45e-09	4.12e-07	3-ketoacyl-CoA synthase 5	integral component of membrane [GO:0016021]; transferase activity, transferring acyl groups other than amino-acyl groups [GO:0016747]; fatty acid biosynthetic process [GO:0006633]	GO:0006633; GO:0016021; GO:0016747
XM_002281335.3	26.9508	-2.29418	0.386546	-5.93509	2.94e-09	7.36e-07	polyamine oxidase	DNA binding [GO:0003677]	GO:0003677
XM_002283206.2	45.758	-2.29546	0.328147	-6.99521	2.65e-12	1.69e-09		DNA binding [GO:0003677]	GO:0003677
XM_002267393.2	220.333	-2.29971	0.332483	-6.91677	4.62e-12	2.64e-09	cyclin-D3-1
XM_002285526.3	88.2781	-2.31876	0.348481	-6.65389	2.85e-11	1.37e-08	acid phosphatase 1	Leucine-rich repeat domain, L domain-like	0
XM_002284096.2	82.6531	-2.33281	0.305449	-7.63733	2.22e-14	1.86e-11	3-ketoacyl-CoA synthase 5	cytoplasm [GO:0005737]; transition metal ion binding [GO:0046914]; cellular transition metal ion homeostasis [GO:0046916]; metal ion transport [GO:0030001]	GO:0005737; GO:0030001; GO:0046914; GO:0046916
XM_002263248.3	135.012	-2.39454	0.304344	-7.86789	3.61e-15	3.45e-12	thaumatin-like protein	Glyoxalase/Bleomycin resistance protein/Dihydroxybiphenyl dioxygenase
XM_002282570.2	99.1286	-2.4197	0.334939	-7.22431	5.04e-13	3.65e-10	snakin-1	Lateral organ boundaries, LOB	0
XM_010664049.1	13.5718	-2.42073	0.42958	-5.6351	1.75e-08	3.53e-06	protein EPIDERMAL PATTERNING FACTOR 1	membrane [GO:0016020]; transferase activity, transferring acyl groups other than amino-acyl groups [GO:0016747]; fatty acid biosynthetic process [GO:0006633]	GO:0006633; GO:0016020; GO:0016747
XM_002267631.3	15.8039	-2.42967	0.434647	-5.58998	2.27e-08	4.41e-06	3-ketoacyl-CoA synthase 2-like, partial	oxidoreductase activity [GO:0016491]	GO:0016491
XR_788366.1	184.972	-2.45754	0.309864	-7.93102	2.17e-15	2.43e-12	uncharacterized protein LOC104879592	chloroplast [GO:0009507]; endosome [GO:0005768]; integral component of membrane [GO:0016021]; trans-Golgi network [GO:0005802]	GO:0005768; GO:0005802; GO:0009507; GO:0016021
XM_002284965.3	89.7865	-2.46898	0.30302	-8.14789	3.7e-16	4.51e-13	pentatricopeptide repeat-containing protein At2g36730	nucleus [GO:0005634]	GO:0005634
XM_003632863.2	236.553	-2.47119	0.353997	-6.98082	2.93e-12	1.83e-09	histone H3.2	acid phosphatase activity [GO:0003993]	GO:0003993
XM_002267388.3	54.1146	-2.4783	0.38383	-6.45677	1.07e-10	3.98e-08	cyclin-D3-3	membrane [GO:0016020]; transferase activity, transferring acyl groups other than amino-acyl groups [GO:0016747]; fatty acid biosynthetic process [GO:0006633]	GO:0006633; GO:0016020; GO:0016747
XM_003634158.2	153.532	-2.50438	0.264489	-9.46872	2.83e-21	7.54e-18	pentatricopeptide repeat-containing protein At2g36730	Thaumatin
XM_002271694.2	78.5444	-2.50867	0.350869	-7.14988	8.69e-13	5.97e-10	protein TOO MANY MOUTHS
XM_002284692.2	15.3438	-2.5379	0.419803	-6.04546	1.49e-09	4.16e-07	bidirectional sugar transporter SWEET14	guard cell differentiation [GO:0010052]	GO:0010052
XM_010653624.1	14.4537	-2.58542	0.431208	-5.99576	2.03e-09	5.49e-07		ubiquitin-protein transferase activity [GO:0004842]	GO:0004842
XM_010653043.1	35.0428	-2.61358	0.376939	-6.93369	4.1e-12	2.39e-09	uncharacterized protein LOC100258720
XM_002283325.2	37.4561	-2.62927	0.375324	-7.00533	2.46e-12	1.61e-09	O-acyltransferase WSD1 isoform X1
XM_002285520.2	126.812	-2.71965	0.306952	-8.86019	7.99e-19	1.65e-15	histone H2A variant 1	Leucine-rich repeat domain, L domain-like	0
XM_002285284.3	209.388	-2.7283	0.288416	-9.45959	3.09e-21	7.54e-18	proline-rich protein 4-like	nucleus [GO:0005634]	GO:0005634
XR_786025.1	35.5457	-2.7659	0.374699	-7.38166	1.56e-13	1.2e-10	epidermis-specific secreted glycoprotein EP1-like
XM_002265291.2	43.4774	-2.94155	0.3789	-7.76338	8.27e-15	7.65e-12	O-acyltransferase WSD1 isoform X1
XM_002270095.2	33.2036	-2.96988	0.438409	-6.77421	1.25e-11	6.58e-09	non-functional NADPH-dependent codeinone reductase 2	integral component of membrane [GO:0016021]; plasma membrane [GO:0005886]; sugar transmembrane transporter activity [GO:0051119]; carbohydrate transport [GO:0008643]	GO:0005886; GO:0008643; GO:0016021; GO:0051119
XM_010663637.1	50.3869	-3.2281	0.386817	-8.34528	7.1e-17	9.07e-14	GDSL esterase/lipase At5g33370
XM_002274181.3	883.666	-3.26917	0.335894	-9.73276	2.19e-22	6.51e-19	defensin-like protein 1 isoform X1
XM_010663638.1	55.587	-3.37429	0.382132	-8.83016	1.05e-18	2e-15	protodermal factor 1	plasma membrane [GO:0005886]; diacylglycerol O-acyltransferase activity [GO:0004144]; long-chain-alcohol O-fatty-acyltransferase activity [GO:0047196]; triglyceride biosynthetic process [GO:0019432]	GO:0004144; GO:0005886; GO:0019432; GO:0047196
XM_002281230.2	126.674	-3.41835	0.270491	-12.6376	1.31e-36	7.03e-33	glycine-rich protein 5	nuclear chromatin [GO:0000790]; nucleosome [GO:0000786]; DNA binding [GO:0003677]; chromatin silencing [GO:0006342]	GO:0000786; GO:0000790; GO:0003677; GO:0006342
XM_010648917.1	98.4243	-3.49907	0.345193	-10.1366	3.8e-24	1.46e-20
XM_002283172.3	28.4134	-3.56622	0.421802	-8.45471	2.8e-17	4.17e-14		Bulb-type lectin domain
XM_002263216.3	81.1686	-3.64299	0.365996	-9.95363	2.43e-23	8.15e-20		plasma membrane [GO:0005886]; diacylglycerol O-acyltransferase activity [GO:0004144]; long-chain-alcohol O-fatty-acyltransferase activity [GO:0047196]; triglyceride biosynthetic process [GO:0019432]	GO:0004144; GO:0005886; GO:0019432; GO:0047196
XM_002285162.2	40.1392	-3.93056	0.422308	-9.30734	1.31e-20	2.93e-17
XM_002268260.2	696.881	-4.08587	0.281795	-14.4995	1.22e-47	1.09e-43
XM_010654727.1	53.8618	-4.18327	0.395665	-10.5728	3.99e-26	1.78e-22		defense response to fungus [GO:0050832]; killing of cells of other organism [GO:0031640]	GO:0031640; GO:0050832
XM_002283847.3	426.603	-4.7952	0.312049	-15.3668	2.73e-53	3.66e-49		integral component of membrane [GO:0016021]	GO:0016021
XM_010657116.1	985.606	-5.76301	0.285463	-20.1883	1.24e-90	3.33e-86

## Sheet: Mgaloblishvili_T2
Gene ID	baseMean	log2FoldChange	lfcSE	stat	pvalue	padj	Protein names	Gene ontology (GO)	Gene ontology IDs

## Sheet: Mgaloblishvili_T3
Gene ID	baseMean	log2FoldChange	lfcSE	stat	pvalue	padj	Protein names	Gene ontology (GO)	Gene ontology IDs
XM_010653538.1	300.823	2.14656	0.260197	8.24975	1.59e-16	3.27e-12
XM_002278087.3	327.965	1.77427	0.256628	6.91378	4.72e-12	3.24e-08	glucan endo-1,3-beta-glucosidase isoform X3	anchored component of plasma membrane [GO:0046658]; glucan endo-1,3-beta-D-glucosidase activity [GO:0042973]; hydrolase activity, hydrolyzing O-glycosyl compounds [GO:0004553]; polysaccharide binding [GO:0030247]; carbohydrate metabolic process [GO:0005975]; defense response [GO:0006952]; response to biotic stimulus [GO:0009607]	GO:0004553; GO:0005975; GO:0006952; GO:0009607; GO:0030247; GO:0042973; GO:0046658
XM_002272905.3	502.29	1.63335	0.264569	6.17361	6.67e-10	2.29e-06	protein EXORDIUM-like 2	Phosphate-induced protein 1
XM_002277014.2	165.344	1.40108	0.2461	5.69314	1.25e-08	2.14e-05	heat shock 70 kDa protein	ATP binding [GO:0005524]	GO:0005524
XM_002263340.3	55.5257	1.39396	0.278676	5.00206	5.67e-07	0.000416942	22.0 kDa class IV heat shock protein	endoplasmic reticulum [GO:0005783]	GO:0005783
XR_785239.1	275.27	1.33846	0.190244	7.03548	1.99e-12	2.04e-08	uncharacterized protein LOC100242640 isoform X1
XM_002283357.3	101.459	1.32213	0.251647	5.2539	1.49e-07	0.000133255	ATP-dependent zinc metalloprotease FTSH 6, chloroplastic	cytoplasm [GO:0005737]; GTPase activator activity [GO:0005096]	GO:0005096; GO:0005737
XM_003632010.2	317.751	1.31462	0.25206	5.21549	1.83e-07	0.000157224	probable pectinesterase/pectinesterase inhibitor 35	cell periphery [GO:0071944]; cell wall [GO:0005618]; extracellular region [GO:0005576]; aspartyl esterase activity [GO:0045330]; pectinesterase activity [GO:0030599]; pectinesterase inhibitor activity [GO:0046910]; cell wall modification [GO:0042545]; pectin catabolic process [GO:0045490]	GO:0005576; GO:0005618; GO:0030599; GO:0042545; GO:0045330; GO:0045490; GO:0046910; GO:0071944
XM_003631619.2	2583	1.26915	0.228782	5.54741	2.9e-08	4.59e-05	protein RADIALIS-like 3	nucleus [GO:0005634]; DNA binding [GO:0003677]	GO:0003677; GO:0005634
XM_002272052.2	18.9284	1.26304	0.298815	4.22685	2.37e-05	0.00728099	laccase-14	integral component of membrane [GO:0016021]	GO:0016021
XM_010647908.1	592.884	1.25563	0.219486	5.72076	1.06e-08	2.14e-05	putative SERF-like protein
NM_001281019.1	148.425	1.2407	0.276001	4.49526	6.95e-06	0.00298058	uncharacterized protein LOC100264507	sequence-specific DNA binding [GO:0043565]; transcription factor activity, sequence-specific DNA binding [GO:0003700]	GO:0003700; GO:0043565
XR_787249.1	34.8352	1.22835	0.286567	4.28644	1.82e-05	0.00644295	protein DOWNY MILDEW RESISTANCE 6	intracellular ribonucleoprotein complex [GO:0030529]; nucleus [GO:0005634]; nucleotide binding [GO:0000166]; RNA binding [GO:0003723]; RNA processing [GO:0006396]	GO:0000166; GO:0003723; GO:0005634; GO:0006396; GO:0030529
XM_002279121.3	60.0901	1.20429	0.282573	4.26186	2.03e-05	0.00695452	galactinol synthase 2	transferase activity, transferring glycosyl groups [GO:0016757]	GO:0016757
XM_002278091.2	48.1229	1.18778	0.283222	4.1938	2.74e-05	0.00805302	trans-resveratrol di-O-methyltransferase	O-methyltransferase activity [GO:0008171]; S-adenosylmethionine-dependent methyltransferase activity [GO:0008757]; aromatic compound biosynthetic process [GO:0019438]	GO:0008171; GO:0008757; GO:0019438
XM_002276946.2	91.3718	1.17988	0.25385	4.64797	3.35e-06	0.00176911	uncharacterized protein OsI_027940 isoform X2
XM_010651164.1	277.057	1.17357	0.25101	4.67541	2.93e-06	0.0016772	glycine-rich protein 5-like
XM_002282881.2	181.442	1.17196	0.252437	4.64259	3.44e-06	0.00177043	protein P21	defense response to fungus, incompatible interaction [GO:0009817]	GO:0009817
XM_010654370.1	34.7128	1.16876	0.299573	3.90141	9.56e-05	0.0211645	ABC transporter G family member 11
XM_002273280.3	2011.77	1.14126	0.206667	5.52222	3.35e-08	4.76e-05	protein EXORDIUM-like 2	Phosphate-induced protein 1
XM_002279078.3	65.9346	1.13813	0.268471	4.23932	2.24e-05	0.00720993	galactinol synthase 1	transferase activity, transferring glycosyl groups [GO:0016757]	GO:0016757
XM_010660230.1	19.4309	1.13436	0.294796	3.84795	0.000119111	0.0245911	tropinone reductase homolog At5g06060 isoform X2
XM_002276968.2	59.3357	1.1331	0.262497	4.31663	1.58e-05	0.00615233	uncharacterized protein OsI_027940 isoform X2
XM_010653112.1	85.4343	1.13123	0.277802	4.07208	4.66e-05	0.012787		WD40/YVTN repeat-like-containing domain
XM_010663867.1	30.9559	1.11562	0.29765	3.74809	0.000178184	0.03217	uncharacterized protein LOC104881990
XM_010649040.1	110.728	1.11412	0.274512	4.05855	4.94e-05	0.0131985	probable aquaporin TIP3-2	central vacuole [GO:0042807]; integral component of plasma membrane [GO:0005887]; plant-type vacuole membrane [GO:0009705]; glycerol channel activity [GO:0015254]; water channel activity [GO:0015250]; cellular water homeostasis [GO:0009992]; ion transmembrane transport [GO:0034220]	GO:0005887; GO:0009705; GO:0009992; GO:0015250; GO:0015254; GO:0034220; GO:0042807
XM_002285394.2	110.097	1.10974	0.285041	3.89327	9.89e-05	0.0216551	phytosulfokines 3	extracellular region [GO:0005576]; cell proliferation [GO:0008283]	GO:0005576; GO:0008283
XM_003635390.2	51.8806	1.10876	0.295114	3.75706	0.000171923	0.0313143	ABC transporter G family member 11	integral component of membrane [GO:0016021]; plasma membrane [GO:0005886]; ATP binding [GO:0005524]; ATPase activity, coupled to transmembrane movement of substances [GO:0042626]	GO:0005524; GO:0005886; GO:0016021; GO:0042626
XM_002278765.3	198.73	1.10491	0.208527	5.29862	1.17e-07	0.000109161	BAHD acyltransferase DCR	transferase activity, transferring acyl groups other than amino-acyl groups [GO:0016747]	GO:0016747
XM_002277554.3	986.954	1.09907	0.229833	4.78202	1.74e-06	0.00108237	chaperone protein dnaJ 11, chloroplastic
XM_010653100.1	595.017	1.07606	0.25495	4.22067	2.44e-05	0.00728099	probable nucleoredoxin 1	cytoplasm [GO:0005737]; thioredoxin-disulfide reductase activity [GO:0004791]; cell redox homeostasis [GO:0045454]	GO:0004791; GO:0005737; GO:0045454
XM_002273986.2	172.032	1.06956	0.244337	4.37739	1.2e-05	0.00475391	heat shock protein 83	ATP binding [GO:0005524]; protein folding [GO:0006457]; response to stress [GO:0006950]	GO:0005524; GO:0006457; GO:0006950
XM_002284970.3	679.913	1.05253	0.184694	5.69879	1.21e-08	2.14e-05	probable isoaspartyl peptidase/L-asparaginase 2	hydrolase activity [GO:0016787]	GO:0016787
XM_002272193.2	90.1889	1.0412	0.286624	3.63264	0.000280531	0.0457168	aluminum-activated malate transporter 9
XM_002277988.3	219.333	1.03258	0.19207	5.37605	7.61e-08	8.36e-05	protein DMR6-LIKE OXYGENASE 2	dioxygenase activity [GO:0051213]; metal ion binding [GO:0046872]	GO:0046872; GO:0051213
XM_010664578.1	80.3362	1.02077	0.255764	3.99106	6.58e-05	0.0157422	uncharacterized protein LOC100852581
XM_002285599.2	175.835	1.01811	0.21769	4.67689	2.91e-06	0.0016772	uncharacterized protein C6C3.02c	mitochondrion [GO:0005739]; nucleus [GO:0005634]; mitochondrion organization [GO:0007005]	GO:0005634; GO:0005739; GO:0007005
XM_010654562.1	158.778	1.01657	0.263362	3.85997	0.000113401	0.0239849	probable WRKY transcription factor 51
XM_010648458.1	103.401	1.00239	0.221853	4.51826	6.24e-06	0.00285178	uncharacterized protein LOC100242640 isoform X1	ATP binding [GO:0005524]; phosphomevalonate kinase activity [GO:0004631]	GO:0004631; GO:0005524
XM_010656888.1	84.5243	0.994879	0.261263	3.80796	0.000140116	0.0272064		cell wall [GO:0005618]; vacuole [GO:0005773]; beta-galactosidase activity [GO:0004565]; carbohydrate binding [GO:0030246]; carbohydrate metabolic process [GO:0005975]	GO:0004565; GO:0005618; GO:0005773; GO:0005975; GO:0030246
XM_010653106.1	93.1565	0.986055	0.27215	3.6232	0.000290978	0.0457168	probable nucleoredoxin 1	cytoplasm [GO:0005737]; thioredoxin-disulfide reductase activity [GO:0004791]; cell redox homeostasis [GO:0045454]	GO:0004791; GO:0005737; GO:0045454
XM_003634357.2	300.664	0.975742	0.260909	3.73978	0.000184183	0.032426	amino acid permease 3
XM_010647959.1	1143.59	0.974543	0.216412	4.50319	6.69e-06	0.00298058	uncharacterized protein LOC104878147	integral component of membrane [GO:0016021]	GO:0016021
XM_002280785.3	1351.22	0.962298	0.238919	4.02771	5.63e-05	0.0144901	18.1 kDa class I heat shock protein	Small heat shock protein HSP20; HSP20-like chaperone; Alpha crystallin/Hsp20 domain
XM_003633098.2	243.52	0.961278	0.198952	4.8317	1.35e-06	0.000870702	putative protein TPRXL
XM_002271603.3	103.267	0.936894	0.220033	4.25797	2.06e-05	0.00696044	uncharacterized protein LOC100242640 isoform X1
XM_002266565.3	91.4752	0.92145	0.241484	3.81578	0.000135755	0.0266105	putative ABC transporter C family member 15
XM_002280899.3	1383.22	0.912304	0.227497	4.01017	6.07e-05	0.0150457	18.1 kDa class I heat shock protein	Small heat shock protein HSP20; HSP20-like chaperone; Alpha crystallin/Hsp20 domain
XM_002284027.2	1367.38	0.90771	0.194908	4.65713	3.21e-06	0.00176911	heat shock cognate 70 kDa protein 2	ATP binding [GO:0005524]	GO:0005524
XM_010648334.1	249.74	0.886711	0.218004	4.0674	4.75e-05	0.0128746	peptidyl-prolyl cis-trans isomerase FKBP65
XM_002272326.2	383.801	0.877901	0.195298	4.49518	6.95e-06	0.00298058	uncharacterized protein LOC100256554 isoform X1
XM_002277966.2	310.196	0.876819	0.20361	4.30637	1.66e-05	0.00621028	uncharacterized protein LOC100244818	Protein of unknown function PDDEXK-like
XM_010645879.1	135.356	0.859221	0.21719	3.95608	7.62e-05	0.0176195	early nodulin-like protein 2	anchored component of plasma membrane [GO:0046658]; integral component of membrane [GO:0016021]; electron carrier activity [GO:0009055]	GO:0009055; GO:0016021; GO:0046658
XM_010659903.1	1981.51	0.8537	0.208973	4.08522	4.4e-05	0.0122478	wound-induced protein 1	nucleus [GO:0005634]; ATP binding [GO:0005524]; DNA binding [GO:0003677]; iron ion binding [GO:0005506]; zinc ion binding [GO:0008270]	GO:0003677; GO:0005506; GO:0005524; GO:0005634; GO:0008270
XM_010666511.1	103.587	0.853503	0.22316	3.82463	0.00013097	0.0260811		integral component of membrane [GO:0016021]; transporter activity [GO:0005215]	GO:0005215; GO:0016021
XM_010649987.1	150.992	0.845189	0.224161	3.77046	0.00016295	0.0305868
XM_002272029.2	661.55	0.83466	0.21832	3.8231	0.000131786	0.0260811	small heat shock protein, chloroplastic	Small heat shock protein HSP20; HSP20-like chaperone; Alpha crystallin/Hsp20 domain
XM_002276397.2	373.409	0.825219	0.200301	4.1199	3.79e-05	0.0108352	calreticulin-3	endoplasmic reticulum [GO:0005783]; calcium ion binding [GO:0005509]; protein folding [GO:0006457]	GO:0005509; GO:0005783; GO:0006457
XM_002263494.3	348.827	0.822497	0.191303	4.29944	1.71e-05	0.00629329	oligopeptide transporter 4	integral component of plasma membrane [GO:0005887]; oligopeptide transmembrane transporter activity [GO:0035673]	GO:0005887; GO:0035673
XM_002278409.3	129.729	0.811266	0.22587	3.59174	0.000328481	0.0486388	uncharacterized protein LOC100266209	cytosolic large ribosomal subunit [GO:0022625]; integral component of membrane [GO:0016021]; RNA binding [GO:0003723]; structural constituent of ribosome [GO:0003735]; ribosome biogenesis [GO:0042254]; translation [GO:0006412]	GO:0003723; GO:0003735; GO:0006412; GO:0016021; GO:0022625; GO:0042254
XM_002276708.3	558.288	0.795987	0.186014	4.27917	1.88e-05	0.00654399	protein PIN-LIKES 7 isoform X1	integral component of membrane [GO:0016021]; transmembrane transport [GO:0055085]	GO:0016021; GO:0055085
XM_010650921.1	182.884	0.787199	0.213888	3.68043	0.00023284	0.0392812	calreticulin-3
XM_002283529.3	172.081	0.786123	0.216717	3.62741	0.000286274	0.0457168	probable glutamate carboxypeptidase 2	Golgi apparatus [GO:0005794]; GTP binding [GO:0005525]; small GTPase mediated signal transduction [GO:0007264]	GO:0005525; GO:0005794; GO:0007264
XM_002265601.3	158.952	0.784006	0.195802	4.00408	6.23e-05	0.0150759	benzoate carboxyl methyltransferase	methyltransferase activity [GO:0008168]	GO:0008168
XM_002275888.3	813.593	0.783225	0.170368	4.59724	4.28e-06	0.00204918	chaperone protein dnaJ 11, chloroplastic	chloroplast [GO:0009507]	GO:0009507
XM_002271854.2	667.029	0.780898	0.216958	3.5993	0.00031908	0.0482889	probable zinc metallopeptidase EGY3, chloroplastic	integral component of membrane [GO:0016021]	GO:0016021
XM_002273749.3	422.866	0.778363	0.196686	3.95738	7.58e-05	0.0176195	endoplasmin homolog	ATP binding [GO:0005524]; protein folding [GO:0006457]; response to stress [GO:0006950]	GO:0005524; GO:0006457; GO:0006950
XM_002274627.2	742.133	0.761373	0.211357	3.60231	0.000315402	0.0482889	thioredoxin H2	cytosol [GO:0005829]; plasma membrane [GO:0005886]; oxidoreductase activity, acting on a sulfur group of donors, disulfide as acceptor [GO:0016671]; protein disulfide oxidoreductase activity [GO:0015035]; cell redox homeostasis [GO:0045454]; cellular response to oxidative stress [GO:0034599]; glycerol ether metabolic process [GO:0006662]; oxidation-reduction process [GO:0055114]; protein folding …	GO:0000103; GO:0005829; GO:0005886; GO:0006457; GO:0006662; GO:0015035; GO:0016671; GO:0034599; GO:0045454; GO:0055114
XM_010650419.1	156.148	0.756816	0.196719	3.84719	0.000119479	0.0245911	uncharacterized protein LOC100266438
XM_002282340.3	314.555	0.74852	0.200161	3.73958	0.000184328	0.032426	uncharacterized protein LOC100250261
XM_002263530.3	443.13	0.74714	0.201479	3.70829	0.000208666	0.0360905	peptidyl-prolyl cis-trans isomerase FKBP62	endoplasmic reticulum membrane [GO:0005789]; FK506 binding [GO:0005528]; peptidyl-prolyl cis-trans isomerase activity [GO:0003755]; chaperone-mediated protein folding [GO:0061077]	GO:0003755; GO:0005528; GO:0005789; GO:0061077
XM_002272280.3	379.034	0.744243	0.19743	3.76966	0.00016347	0.0305868	uncharacterized protein LOC100256554 isoform X1
XM_002284703.3	210.708	0.741702	0.206357	3.59426	0.00032531	0.0485184	uncharacterized protein LOC100243857 isoform X3
XM_010654799.1	381.458	0.740592	0.1859	3.98381	6.78e-05	0.0160444	calcium-binding allergen Bet v 3	calcium ion binding [GO:0005509]	GO:0005509
XM_002264401.3	348.439	0.714249	0.185123	3.85825	0.000114203	0.0239849	probable glutathione S-transferase	cytoplasm [GO:0005737]; glutathione transferase activity [GO:0004364]; glutathione metabolic process [GO:0006749]; toxin catabolic process [GO:0009407]	GO:0004364; GO:0005737; GO:0006749; GO:0009407
XM_002270603.3	3562.94	0.711244	0.144472	4.92304	8.52e-07	0.000584587	indole-3-acetic acid-induced protein ARG2	response to stress [GO:0006950]	GO:0006950
XM_003635488.2	289.077	0.710298	0.179967	3.94684	7.92e-05	0.0181101	protein HEAT-STRESS-ASSOCIATED 32	cytoplasm [GO:0005737]; nucleus [GO:0005634]; nucleosome assembly [GO:0006334]	GO:0005634; GO:0005737; GO:0006334
NM_001281192.1	313.567	0.704172	0.191727	3.67279	0.000239916	0.0401459	sucrose responsive element binding protein	DNA binding [GO:0003677]	GO:0003677
XM_002268125.3	571.98	0.698822	0.192727	3.62597	0.000287876	0.0457168	peptidyl-prolyl cis-trans isomerase FKBP62, partial
XM_002284177.2	1063.22	0.694085	0.164365	4.22284	2.41e-05	0.00728099	non-specific lipid-transfer protein 2	sequence-specific DNA binding [GO:0043565]; cold acclimation [GO:0009631]; defense response to bacterium, incompatible interaction [GO:0009816]; long-day photoperiodism, flowering [GO:0048574]; positive regulation of long-day photoperiodism, flowering [GO:0048578]; positive regulation of transcription, DNA-templated [GO:0045893]; response to heat [GO:0009408]; response to water deprivation [GO:00…	GO:0009408; GO:0009414; GO:0009631; GO:0009816; GO:0043565; GO:0045893; GO:0048574; GO:0048578
NM_001281183.1	6166.6	0.637019	0.166093	3.83531	0.000125405	0.0253048	RD22-like protein precursor
XM_002275723.2	1060.06	0.626551	0.156084	4.0142	5.96e-05	0.0149714	cysteine protease RD19A	extracellular space [GO:0005615]; lysosome [GO:0005764]; cysteine-type endopeptidase activity [GO:0004197]; proteolysis involved in cellular protein catabolic process [GO:0051603]	GO:0004197; GO:0005615; GO:0005764; GO:0051603
NM_001281152.1	1306.14	0.623092	0.16455	3.78664	0.0001527	0.0291006	bax inhibitor 1-like	integral component of membrane [GO:0016021]	GO:0016021
XM_002266514.2	151.765	-0.815085	0.220507	-3.69641	0.000218672	0.0375059		integral component of membrane [GO:0016021]; aspartic-type endopeptidase activity [GO:0004190]; protein catabolic process [GO:0030163]; proteolysis [GO:0006508]	GO:0004190; GO:0006508; GO:0016021; GO:0030163
XM_002264687.3	138.923	-0.831943	0.207643	-4.0066	6.16e-05	0.0150759	protein EXORDIUM-like 3	plant-type cell wall [GO:0009505]; plasmodesma [GO:0009506]	GO:0009505; GO:0009506
XM_002282049.3	202.354	-0.88385	0.209216	-4.22458	2.39e-05	0.00728099
XM_002275937.3	354.753	-0.891453	0.18432	-4.83643	1.32e-06	0.000870702	tubulin alpha chain	cytoplasm [GO:0005737]; microtubule [GO:0005874]; GTP binding [GO:0005525]; GTPase activity [GO:0003924]; structural constituent of cytoskeleton [GO:0005200]; microtubule-based process [GO:0007017]	GO:0003924; GO:0005200; GO:0005525; GO:0005737; GO:0005874; GO:0007017
NM_001280954.1	433.049	-0.894947	0.218813	-4.09001	4.31e-05	0.0121618	L-idonate 5-dehydrogenase isoform X1	oxidoreductase activity [GO:0016491]; zinc ion binding [GO:0008270]; L-idonate catabolic process [GO:0046183]	GO:0008270; GO:0016491; GO:0046183
NM_001281120.1	452.138	-0.924158	0.171982	-5.37356	7.72e-08	8.36e-05	nitrate reductase	heme binding [GO:0020037]; molybdenum ion binding [GO:0030151]; molybdopterin cofactor binding [GO:0043546]; nitrate reductase (NADPH) activity [GO:0050464]; nitrate assimilation [GO:0042128]; nitric oxide biosynthetic process [GO:0006809]	GO:0006809; GO:0020037; GO:0030151; GO:0042128; GO:0043546; GO:0050464
XM_003634314.2	104.005	-0.925703	0.22933	-4.03655	5.42e-05	0.0141318	cytochrome P450 CYP82D47
XM_002281538.3	148.722	-0.949652	0.260825	-3.64095	0.000271634	0.0447262	xyloglucan endotransglucosylase/hydrolase protein 9	apoplast [GO:0048046]; cell wall [GO:0005618]; hydrolase activity, hydrolyzing O-glycosyl compounds [GO:0004553]; xyloglucan:xyloglucosyl transferase activity [GO:0016762]; cell wall biogenesis [GO:0042546]; cell wall organization [GO:0071555]; xyloglucan metabolic process [GO:0010411]	GO:0004553; GO:0005618; GO:0010411; GO:0016762; GO:0042546; GO:0048046; GO:0071555
XM_010664188.1	419.816	-0.96047	0.225827	-4.25313	2.11e-05	0.00699808	L-idonate 5-dehydrogenase isoform X1	ATP binding [GO:0005524]; polysaccharide binding [GO:0030247]; protein kinase activity [GO:0004672]	GO:0004672; GO:0005524; GO:0030247
XM_010646427.1	177.463	-0.961298	0.208876	-4.60224	4.18e-06	0.00204825	cytochrome P450 CYP72A219
XM_002276703.3	141.239	-0.968515	0.267189	-3.62484	0.000289146	0.0457168	endoglucanase 10	integral component of membrane [GO:0016021]; cellulase activity [GO:0008810]; cellulose catabolic process [GO:0030245]	GO:0008810; GO:0016021; GO:0030245
XM_002265498.2	61.2991	-0.983812	0.26157	-3.76119	0.000169108	0.0313143	beta-fructofuranosidase, soluble isoenzyme I isoform X1
XM_002275348.2	54.3576	-0.98718	0.273929	-3.60378	0.000313623	0.0482889	monothiol glutaredoxin-S2	cell [GO:0005623]; electron carrier activity [GO:0009055]; protein disulfide oxidoreductase activity [GO:0015035]; cell redox homeostasis [GO:0045454]	GO:0005623; GO:0009055; GO:0015035; GO:0045454
NM_001281265.1	66.966	-0.996739	0.248082	-4.01777	5.88e-05	0.0149285	ferredoxin--nitrite reductase, chloroplastic-like	heme binding [GO:0020037]; iron-sulfur cluster binding [GO:0051536]; oxidoreductase activity [GO:0016491]	GO:0016491; GO:0020037; GO:0051536
XM_002263215.3	71.7864	-1.00235	0.270167	-3.71011	0.000207166	0.0360905	rust resistance kinase Lr10	nucleus [GO:0005634]; DNA binding [GO:0003677]; transcription factor activity, sequence-specific DNA binding [GO:0003700]; transcription, DNA-templated [GO:0006351]	GO:0003677; GO:0003700; GO:0005634; GO:0006351
XM_002284733.3	400.005	-1.0059	0.187547	-5.36345	8.16e-08	8.4e-05	protochlorophyllide reductase, chloroplastic	protochlorophyllide reductase activity [GO:0016630]	GO:0016630
XM_003632669.2	96.0266	-1.02073	0.260537	-3.91781	8.94e-05	0.0202102	arabinogalactan peptide 13	integral component of membrane [GO:0016021]	GO:0016021
XM_010665623.1	39.7559	-1.02364	0.284645	-3.59619	0.000322908	0.0485116	kinase-interacting family protein
XM_010665277.1	45.3374	-1.02444	0.27946	-3.66577	0.000246596	0.0409309	cytochrome P450 CYP736A12-like
XM_003634158.2	52.5976	-1.03223	0.286653	-3.60097	0.000317033	0.0482889	thaumatin-like protein	X8 domain
XM_002275462.3	96.9885	-1.05308	0.237654	-4.43114	9.37e-06	0.00378285		nucleus [GO:0005634]; transcription factor complex [GO:0005667]; chromatin binding [GO:0003682]; RNA polymerase II regulatory region sequence-specific DNA binding [GO:0000977]; RNA polymerase II transcription factor binding [GO:0001085]; transcriptional activator activity, RNA polymerase II transcription regulatory region sequence-specific binding [GO:0001228]; zinc ion binding [GO:0008270]; cell…	GO:0000977; GO:0001085; GO:0001228; GO:0003682; GO:0005634; GO:0005667; GO:0008270; GO:0030154
XM_002278018.3	82.9561	-1.05771	0.245464	-4.30903	1.64e-05	0.00621028	aquaporin NIP2-1	integral component of plasma membrane [GO:0005887]; glycerol channel activity [GO:0015254]; water channel activity [GO:0015250]; cellular water homeostasis [GO:0009992]; ion transmembrane transport [GO:0034220]	GO:0005887; GO:0009992; GO:0015250; GO:0015254; GO:0034220
XM_002282862.3	31.7571	-1.06077	0.294142	-3.60632	0.000310569	0.0482889	uncharacterized protein LOC100252628 isoform X1	zinc ion binding [GO:0008270]	GO:0008270
XM_002283786.2	121.392	-1.06882	0.229881	-4.64946	3.33e-06	0.00176911	lachrymatory-factor synthase-like	Thaumatin
XM_002282075.3	345.863	-1.07741	0.19533	-5.51584	3.47e-08	4.76e-05	cytochrome P450 82A3
XM_002270209.3	31.9938	-1.07766	0.292512	-3.68414	0.000229477	0.0390338	anthocyanidin 3-O-glucosyltransferase 7
XM_003635375.2	40.0265	-1.08417	0.282179	-3.84216	0.000121958	0.0248529	stem-specific protein TSJT1	cytosol [GO:0005829]; glutamine metabolic process [GO:0006541]	GO:0005829; GO:0006541
XM_002274884.1	15.2944	-1.08972	0.300148	-3.63062	0.000282744	0.0457168	phenylalanine N-monooxygenase
XM_002270733.3	41.6588	-1.09398	0.270802	-4.03977	5.35e-05	0.0141184	14 kDa proline-rich protein DC2.15	Polyketide cyclase/dehydrase
XM_002273783.2	24.6289	-1.10207	0.29465	-3.74027	0.000183821	0.032426	uncharacterized protein LOC100241385	integral component of membrane [GO:0016021]	GO:0016021
XM_002263373.3	68.106	-1.10556	0.263798	-4.19094	2.78e-05	0.00805302	O-acyltransferase WSD1 isoform X2	integral component of membrane [GO:0016021]; plasma membrane [GO:0005886]; diacylglycerol O-acyltransferase activity [GO:0004144]; long-chain-alcohol O-fatty-acyltransferase activity [GO:0047196]; triglyceride biosynthetic process [GO:0019432]	GO:0004144; GO:0005886; GO:0016021; GO:0019432; GO:0047196
XM_002262714.2	38.2435	-1.10652	0.28593	-3.86989	0.000108884	0.0235899	protein TIFY 9	nucleus [GO:0005634]; transcription corepressor activity [GO:0003714]; negative regulation of nucleic acid-templated transcription [GO:1903507]; regulation of defense response [GO:0031347]; regulation of jasmonic acid mediated signaling pathway [GO:2000022]; response to wounding [GO:0009611]	GO:0003714; GO:0005634; GO:0009611; GO:0031347; GO:1903507; GO:2000022
XM_002270468.2	92.924	-1.10784	0.286898	-3.86144	0.000112721	0.0239849	auxin-responsive protein SAUR50	response to auxin [GO:0009733]	GO:0009733
XM_010664085.1	62.0386	-1.11217	0.259034	-4.29353	1.76e-05	0.00635002
XM_003633399.2	17.849	-1.11598	0.296888	-3.75894	0.000170636	0.0313143	phenylalanine N-monooxygenase
XM_010665294.1	21.1991	-1.11668	0.293872	-3.79987	0.00014477	0.0278472
XM_010648590.1	30.8386	-1.13773	0.291428	-3.90397	9.46e-05	0.0211645
XM_003635359.2	58.4767	-1.13901	0.255516	-4.45767	8.29e-06	0.00341059	stem-specific protein TSJT1-like	cytosol [GO:0005829]; glutamine metabolic process [GO:0006541]	GO:0005829; GO:0006541
XM_002277257.3	51.0938	-1.15006	0.27082	-4.24657	2.17e-05	0.00709164	pectinesterase	cell periphery [GO:0071944]; cell wall [GO:0005618]; aspartyl esterase activity [GO:0045330]; pectinesterase activity [GO:0030599]; pectinesterase inhibitor activity [GO:0046910]; cell wall modification [GO:0042545]; pectin catabolic process [GO:0045490]	GO:0005618; GO:0030599; GO:0042545; GO:0045330; GO:0045490; GO:0046910; GO:0071944
XM_002274103.2	213.166	-1.15522	0.252425	-4.57648	4.73e-06	0.00221196	glutamine synthetase leaf isozyme, chloroplastic	ATP binding [GO:0005524]; glutamate-ammonia ligase activity [GO:0004356]; glutamine biosynthetic process [GO:0006542]	GO:0004356; GO:0005524; GO:0006542
XM_002270390.3	104.854	-1.15532	0.24979	-4.62517	3.74e-06	0.00187893	fasciclin-like arabinogalactan protein 10	Bifunctional inhibitor/plant lipid transfer protein/seed storage helical domain
XM_010651243.1	86.5204	-1.17724	0.228811	-5.14504	2.67e-07	0.000211731	GATA transcription factor 16
XM_002274114.3	984.219	-1.19385	0.217807	-5.48121	4.22e-08	5.43e-05	chlorophyll a-b binding protein 13, chloroplastic	chloroplast envelope [GO:0009941]; chloroplast thylakoid membrane [GO:0009535]; integral component of membrane [GO:0016021]; photosystem I [GO:0009522]; photosystem II [GO:0009523]; plastoglobule [GO:0010287]; chlorophyll binding [GO:0016168]; metal ion binding [GO:0046872]; pigment binding [GO:0031409]; photosynthesis, light harvesting in photosystem I [GO:0009768]; protein-chromophore linkage […	GO:0009416; GO:0009522; GO:0009523; GO:0009535; GO:0009768; GO:0009941; GO:0010287; GO:0016021; GO:0016168; GO:0018298; GO:0031409; GO:0046872
XM_010657772.1	77.3168	-1.19587	0.267683	-4.46748	7.91e-06	0.00332444	pectinesterase	cell periphery [GO:0071944]; cell wall [GO:0005618]; extracellular region [GO:0005576]; integral component of membrane [GO:0016021]; aspartyl esterase activity [GO:0045330]; pectinesterase activity [GO:0030599]; pectinesterase inhibitor activity [GO:0046910]; cell wall modification [GO:0042545]; pectin catabolic process [GO:0045490]	GO:0005576; GO:0005618; GO:0016021; GO:0030599; GO:0042545; GO:0045330; GO:0045490; GO:0046910; GO:0071944
XM_003634951.2	1758.72	-1.20234	0.210947	-5.69973	1.2e-08	2.14e-05	chlorophyll a-b binding protein 13, chloroplastic	chloroplast envelope [GO:0009941]; chloroplast thylakoid membrane [GO:0009535]; integral component of membrane [GO:0016021]; photosystem I [GO:0009522]; photosystem II [GO:0009523]; plastoglobule [GO:0010287]; chlorophyll binding [GO:0016168]; metal ion binding [GO:0046872]; pigment binding [GO:0031409]; photosynthesis, light harvesting in photosystem I [GO:0009768]; protein-chromophore linkage […	GO:0009416; GO:0009522; GO:0009523; GO:0009535; GO:0009768; GO:0009941; GO:0010287; GO:0016021; GO:0016168; GO:0018298; GO:0031409; GO:0046872
XM_002263408.2	26.9908	-1.20463	0.285444	-4.22019	2.44e-05	0.00728099	uncharacterized protein LOC100266411
XM_002282632.2	105.817	-1.24445	0.241104	-5.16146	2.45e-07	0.000201735	protein RALF-like 34	intracellular [GO:0005622]; plasmodesma [GO:0009506]; signal transducer activity [GO:0004871]; calcium-mediated signaling [GO:0019722]	GO:0004871; GO:0005622; GO:0009506; GO:0019722
XM_002283481.3	213.712	-1.24892	0.265124	-4.71069	2.47e-06	0.00149448	gibberellin-regulated protein 4	Fasciclin-like arabinogalactan protein
XM_002277989.3	151.643	-1.29602	0.259478	-4.99474	5.89e-07	0.000418145	glycine-rich cell wall structural protein 1.8-like
XM_002284849.2	58.8886	-1.36117	0.252604	-5.38854	7.1e-08	8.36e-05	ABC transporter G family member 32	integral component of membrane [GO:0016021]; plasma membrane [GO:0005886]; ATP binding [GO:0005524]; ATPase activity, coupled to transmembrane movement of substances [GO:0042626]	GO:0005524; GO:0005886; GO:0016021; GO:0042626
XM_002285615.3	86.1443	-1.37982	0.269991	-5.11061	3.21e-07	0.00024479	glycine-rich protein 5	Gibberellin regulated protein
XM_002267729.3	72.722	-1.4039	0.241563	-5.81171	6.18e-09	1.59e-05	triose phosphate/phosphate translocator, chloroplastic-like	integral component of membrane [GO:0016021]; transporter activity [GO:0005215]; carbohydrate transmembrane transport [GO:0034219]	GO:0005215; GO:0016021; GO:0034219
XM_002268790.3	83.4924	-1.46482	0.247574	-5.91672	3.28e-09	9.66e-06	GDSL esterase/lipase At5g33370	nucleus [GO:0005634]; DNA binding [GO:0003677]; lipid binding [GO:0008289]	GO:0003677; GO:0005634; GO:0008289
XM_003632863.2	545.935	-1.57453	0.296944	-5.30244	1.14e-07	0.000109161	acid phosphatase 1	acid phosphatase activity [GO:0003993]	GO:0003993
XM_002273070.3	1542.55	-1.57645	0.232679	-6.77523	1.24e-11	6.39e-08	chlorophyll a-b binding protein of LHCII type 1	chloroplast envelope [GO:0009941]; chloroplast thylakoid membrane [GO:0009535]; integral component of membrane [GO:0016021]; photosystem I [GO:0009522]; photosystem II [GO:0009523]; plastoglobule [GO:0010287]; chlorophyll binding [GO:0016168]; metal ion binding [GO:0046872]; pigment binding [GO:0031409]; photosynthesis, light harvesting in photosystem I [GO:0009768]; protein-chromophore linkage […	GO:0009416; GO:0009522; GO:0009523; GO:0009535; GO:0009768; GO:0009941; GO:0010287; GO:0016021; GO:0016168; GO:0018298; GO:0031409; GO:0046872
XM_010665531.1	24.848	-1.9772	0.297188	-6.65303	2.87e-11	1.18e-07	non-specific lipid-transfer protein 3-like

## Sheet: PinotNoir_T1
Gene ID	baseMean	log2FoldChange	lfcSE	stat	pvalue	padj	Protein name	Gene ontology (GO)	Gene ontology IDs
XM_002285162.2	17.6117	4.62514	0.529517	8.73464	2.44e-18	8.61e-14	non-functional NADPH-dependent codeinone reductase 2
XM_010654727.1	40.0304	4.33828	0.541768	8.00765	1.17e-15	5.15e-12	defensin-like protein 1 isoform X1	defense response to fungus [GO:0050832]; killing of cells of other organism [GO:0031640]	GO:0031640; GO:0050832
XM_010664908.1	47.9861	4.25128	0.491577	8.64825	5.23e-18	9.21e-14	snakin-2
XM_002283847.3	98.2226	3.9704	0.545524	7.27813	3.38e-13	8.65e-10	protodermal factor 1	integral component of membrane [GO:0016021]	GO:0016021
XM_002268481.3	22.276	3.88435	0.484612	8.01538	1.1e-15	5.15e-12	serine carboxypeptidase-like 17	transferase activity, transferring acyl groups other than amino-acyl groups [GO:0016747]; proteolysis [GO:0006508]; secondary metabolic process [GO:0019748]	GO:0006508; GO:0016747; GO:0019748
XM_002284122.3	186.037	3.76656	0.465635	8.08909	6.01e-16	4.24e-12	histone H4	nucleosome [GO:0000786]; nucleus [GO:0005634]; DNA binding [GO:0003677]; nucleosome assembly [GO:0006334]	GO:0000786; GO:0003677; GO:0005634; GO:0006334
XM_002270152.2	14.1241	3.76617	0.545785	6.90047	5.18e-12	7.94e-09	bifunctional 3-dehydroquinate dehydratase/shikimate dehydrogenase, chloroplastic	chloroplast stroma [GO:0009570]; 3-dehydroquinate dehydratase activity [GO:0003855]; NADP binding [GO:0050661]; shikimate 3-dehydrogenase (NADP+) activity [GO:0004764]; chorismate biosynthetic process [GO:0009423]; shikimate metabolic process [GO:0019632]	GO:0003855; GO:0004764; GO:0009423; GO:0009570; GO:0019632; GO:0050661
XM_002284692.2	4.08191	3.73153	0.534505	6.98127	2.93e-12	5.15e-09	protein EPIDERMAL PATTERNING FACTOR 1	guard cell differentiation [GO:0010052]	GO:0010052
XM_002285526.3	69.2023	3.63887	0.516554	7.04452	1.86e-12	3.64e-09	histone H3.2	nucleosome [GO:0000786]; nucleus [GO:0005634]; nucleosomal DNA binding [GO:0031492]; nucleosome assembly [GO:0006334]	GO:0000786; GO:0005634; GO:0006334; GO:0031492
XM_002267631.3	21.6341	3.61738	0.5381	6.7225	1.79e-11	2.17e-08	polyamine oxidase	oxidoreductase activity [GO:0016491]	GO:0016491
XM_002281230.2	78.755	3.56117	0.54622	6.51967	7.05e-11	6.9e-08	histone H2A variant 1	nuclear chromatin [GO:0000790]; nucleosome [GO:0000786]; DNA binding [GO:0003677]; chromatin silencing [GO:0006342]	GO:0000786; GO:0000790; GO:0003677; GO:0006342
XM_002271694.2	17.2408	3.5225	0.496303	7.09749	1.27e-12	2.63e-09	snakin-1
XM_002283858.2	54.1837	3.5048	0.500117	7.00796	2.42e-12	4.48e-09		DNA replication preinitiation complex [GO:0031261]; nuclear pre-replicative complex [GO:0005656]; replication fork protection complex [GO:0031298]; 3'-5' DNA helicase activity [GO:0043138]; chromatin binding [GO:0003682]; DNA replication origin binding [GO:0003688]; single-stranded DNA binding [GO:0003697]; DNA replication initiation [GO:0006270]; double-strand break repair via break-induced repl…	GO:0000727; GO:0003682; GO:0003688; GO:0003697; GO:0005656; GO:0006267; GO:0006270; GO:0031261; GO:0031298; GO:0031938; GO:0043138; GO:1900087; GO:1902977
XM_002264925.3	100.972	3.49931	0.535214	6.53815	6.23e-11	6.43e-08	histone H3.2	integral component of membrane [GO:0016021]; ATP binding [GO:0005524]; protein kinase activity [GO:0004672]	GO:0004672; GO:0005524; GO:0016021
XM_002283935.3	60.1983	3.47647	0.471619	7.37135	1.69e-13	4.96e-10	histone H2A.1	heterochromatin [GO:0000792]; nuclear chromatin [GO:0000790]; nucleolus [GO:0005730]; nucleosome [GO:0000786]; chromatin binding [GO:0003682]; DNA binding [GO:0003677]; chromatin silencing [GO:0006342]	GO:0000786; GO:0000790; GO:0000792; GO:0003677; GO:0003682; GO:0005730; GO:0006342
XM_002285520.2	115.494	3.47311	0.541314	6.41607	1.4e-10	1.12e-07	histone H3.2	anchored component of plasma membrane [GO:0046658]; plasmodesma [GO:0009506]; electron carrier activity [GO:0009055]	GO:0009055; GO:0009506; GO:0046658
XM_002263835.2	37.8464	3.46512	0.547225	6.33217	2.42e-10	1.7e-07	putative laccase-9 isoform X1	apoplast [GO:0048046]; copper ion binding [GO:0005507]; hydroquinone:oxygen oxidoreductase activity [GO:0052716]; lignin catabolic process [GO:0046274]	GO:0005507; GO:0046274; GO:0048046; GO:0052716
XM_002271470.3	61.5373	3.40405	0.544187	6.25529	3.97e-10	2.52e-07	histone H2AX	nuclear chromatin [GO:0000790]; nucleosome [GO:0000786]; DNA binding [GO:0003677]; chromatin silencing [GO:0006342]	GO:0000786; GO:0000790; GO:0003677; GO:0006342
XM_010651947.1	11.47	3.39162	0.544544	6.22837	4.71e-10	2.76e-07	glycine-rich cell wall structural protein 1
XM_002282570.2	92.7228	3.38908	0.541945	6.25356	4.01e-10	2.52e-07	histone H3.2	nucleus [GO:0005634]; DNA binding [GO:0003677]	GO:0003677; GO:0005634
XR_788366.1	187.321	3.37635	0.520127	6.49139	8.5e-11	7.89e-08		chloroplast [GO:0009507]; endosome [GO:0005768]; integral component of membrane [GO:0016021]; trans-Golgi network [GO:0005802]	GO:0005768; GO:0005802; GO:0009507; GO:0016021
XM_010664049.1	4.5672	3.35688	0.529741	6.33683	2.35e-10	1.69e-07	3-ketoacyl-CoA synthase 5	membrane [GO:0016020]; transferase activity, transferring acyl groups other than amino-acyl groups [GO:0016747]; fatty acid biosynthetic process [GO:0006633]	GO:0006633; GO:0016020; GO:0016747
XM_002264106.3	156.846	3.31714	0.429028	7.73174	1.06e-14	3.74e-11	histone H2B.3	nuclear nucleosome [GO:0000788]; DNA binding [GO:0003677]; nucleosome assembly [GO:0006334]	GO:0000788; GO:0003677; GO:0006334
XM_002278445.3	5.89246	3.31041	0.541453	6.11393	9.72e-10	4.96e-07	GDSL esterase/lipase 7
XM_002273642.3	39.5862	3.30336	0.511354	6.46004	1.05e-10	9.22e-08	uncharacterized protein LOC100243770
XM_002283876.3	140.937	3.30024	0.453569	7.27615	3.43e-13	8.65e-10
XM_002274002.2	4.99336	3.18611	0.539813	5.90225	3.59e-09	1.49e-06	ABC transporter G family member 15 isoform X1	integral component of membrane [GO:0016021]; plasma membrane [GO:0005886]; ATP binding [GO:0005524]; ATPase activity, coupled to transmembrane movement of substances [GO:0042626]	GO:0005524; GO:0005886; GO:0016021; GO:0042626
XM_002267661.3	28.325	3.13712	0.532777	5.88826	3.9e-09	1.58e-06	high mobility group B protein 7	High mobility group box domain
XM_002263910.3	4.68665	3.08324	0.542214	5.68639	1.3e-08	4.08e-06	putative laccase-9	apoplast [GO:0048046]; cell wall [GO:0005618]; hydrolase activity, hydrolyzing O-glycosyl compounds [GO:0004553]; xyloglucan:xyloglucosyl transferase activity [GO:0016762]; cell wall biogenesis [GO:0042546]; cell wall organization [GO:0071555]; xyloglucan metabolic process [GO:0010411]	GO:0004553; GO:0005618; GO:0010411; GO:0016762; GO:0042546; GO:0048046; GO:0071555
XM_002267388.3	10.6252	3.0502	0.544989	5.5968	2.18e-08	6.06e-06	3-ketoacyl-CoA synthase 5	membrane [GO:0016020]; transferase activity, transferring acyl groups other than amino-acyl groups [GO:0016747]; fatty acid biosynthetic process [GO:0006633]	GO:0006633; GO:0016020; GO:0016747
XM_002272877.3	54.6713	3.04159	0.475528	6.39624	1.59e-10	1.22e-07	defensin-like protein 1 isoform X1
XM_002279387.2	5.49136	3.02869	0.524094	5.7789	7.52e-09	2.65e-06	uncharacterized protein LOC100258993
XM_010646548.1	3.65536	3.00541	0.527297	5.69965	1.2e-08	3.95e-06	vacuolar amino acid transporter 1 isoform X5
XM_002265447.3	13.5591	2.97972	0.498716	5.97478	2.3e-09	1.01e-06	early nodulin-like protein 1	Endonuclease/exonuclease/phosphatase<U+00A0>
XM_002270196.3	19.9559	2.97483	0.503499	5.90832	3.46e-09	1.45e-06	bifunctional 3-dehydroquinate dehydratase/shikimate dehydrogenase, chloroplastic	endoplasmic reticulum [GO:0005783]	GO:0005783
XM_002263233.3	23.4829	2.9455	0.489177	6.02133	1.73e-09	7.92e-07	deoxyuridine 5\'-triphosphate nucleotidohydrolase
XM_010646555.1	3.68428	2.94514	0.524734	5.61263	1.99e-08	5.76e-06		nucleolus [GO:0005730]; spliceosomal complex [GO:0005681]; mRNA splicing, via spliceosome [GO:0000398]; positive regulation of transcription, DNA-templated [GO:0045893]; regulation of circadian rhythm [GO:0042752]; vegetative to reproductive phase transition of meristem [GO:0010228]	GO:0000398; GO:0005681; GO:0005730; GO:0010228; GO:0042752; GO:0045893
XM_002280033.2	22.2541	2.93267	0.507149	5.78266	7.35e-09	2.62e-06	LRR receptor-like serine/threonine-protein kinase ERECTA
XM_002267544.2	12.8299	2.9213	0.504833	5.78666	7.18e-09	2.58e-06	replication protein A 14 kDa subunit B
XM_002274401.3	14.7752	2.91579	0.446217	6.53448	6.38e-11	6.43e-08	mini-chromosome maintenance complex-binding protein	MCM complex [GO:0042555]; nuclear chromatin [GO:0000790]; chromatin binding [GO:0003682]; DNA-dependent DNA replication [GO:0006261]; sister chromatid cohesion [GO:0007062]	GO:0000790; GO:0003682; GO:0006261; GO:0007062; GO:0042555
XM_002265291.2	11.4104	2.91516	0.522372	5.58061	2.4e-08	6.5e-06	protein TOO MANY MOUTHS
XM_002269915.3	24.5314	2.89876	0.47342	6.12302	9.18e-10	4.76e-07	ribonucleoside-diphosphate reductase small chain	ribonucleoside-diphosphate reductase complex [GO:0005971]; ribonucleoside-diphosphate reductase activity, thioredoxin disulfide as acceptor [GO:0004748]; deoxyribonucleotide biosynthetic process [GO:0009263]	GO:0004748; GO:0005971; GO:0009263
XM_010663637.1	8.66123	2.86874	0.511963	5.60342	2.1e-08	5.95e-06
XM_002274956.2	19.4905	2.85181	0.416498	6.84711	7.54e-12	1.06e-08	transcription factor MYB90
XM_002274746.3	22.1072	2.83061	0.530304	5.33772	9.41e-08	2.23e-05	uncharacterized protein LOC100251512	integral component of membrane [GO:0016021]	GO:0016021
XM_002279018.2	6.78104	2.82941	0.540879	5.23113	1.68e-07	3.58e-05	protein IQ-DOMAIN 1	IQ motif, EF-hand binding site
XM_010666754.1	4.72554	2.82445	0.543998	5.19202	2.08e-07	4.14e-05	elicitor peptide 6
XM_010656437.1	11.4092	2.81358	0.530551	5.30313	1.14e-07	2.59e-05	uncharacterized protein LOC100261739
XM_002285803.3	18.5176	2.79665	0.452027	6.18691	6.14e-10	3.38e-07	flavonol synthase/flavanone 3-hydroxylase
XM_002274498.2	9.57439	2.7918	0.499394	5.59038	2.27e-08	6.21e-06	DNA replication licensing factor MCM4
XM_002263216.3	13.6531	2.76813	0.540183	5.12443	2.98e-07	5.59e-05	O-acyltransferase WSD1 isoform X1	plasma membrane [GO:0005886]; diacylglycerol O-acyltransferase activity [GO:0004144]; long-chain-alcohol O-fatty-acyltransferase activity [GO:0047196]; triglyceride biosynthetic process [GO:0019432]	GO:0004144; GO:0005886; GO:0019432; GO:0047196
XM_010647528.1	1.96699	2.75969	0.530468	5.20237	1.97e-07	4.01e-05	putative laccase-9
XM_002275721.2	4.37872	2.75865	0.541826	5.09139	3.55e-07	6.46e-05	histone-lysine N-methyltransferase ATXR6
XM_010657116.1	185.551	2.7305	0.490275	5.56932	2.56e-08	6.88e-06	glycine-rich protein 5
XM_002281054.2	36.1699	2.71789	0.468011	5.80732	6.35e-09	2.35e-06	proliferating cell nuclear antigen	nucleus [GO:0005634]; PCNA complex [GO:0043626]; DNA binding [GO:0003677]; DNA polymerase processivity factor activity [GO:0030337]; leading strand elongation [GO:0006272]; mismatch repair [GO:0006298]; regulation of DNA replication [GO:0006275]; translesion synthesis [GO:0019985]	GO:0003677; GO:0005634; GO:0006272; GO:0006275; GO:0006298; GO:0019985; GO:0030337; GO:0043626
XM_002265118.3	3.96967	2.69798	0.542361	4.9745	6.54e-07	0.000107213	serine carboxypeptidase-like 13
XM_010653042.1	8.16063	2.68737	0.523868	5.12986	2.9e-07	5.46e-05	DNA (cytosine-5)-methyltransferase CMT3
XM_010646154.1	5.97537	2.68732	0.495816	5.41999	5.96e-08	1.47e-05	uncharacterized protein LOC104877591
XM_010647519.1	2.20999	2.67213	0.534059	5.00344	5.63e-07	9.54e-05	UPF0544 protein C5orf45 homolog	metal ion binding [GO:0046872]; pectate lyase activity [GO:0030570]; pectin catabolic process [GO:0045490]	GO:0030570; GO:0045490; GO:0046872
XM_002282614.3	7.95994	2.66789	0.486554	5.48324	4.18e-08	1.08e-05	probable auxin efflux carrier component 1b	endoplasmic reticulum [GO:0005783]; integral component of membrane [GO:0016021]; plasma membrane [GO:0005886]; auxin efflux transmembrane transporter activity [GO:0010329]; auxin homeostasis [GO:0010252]; auxin polar transport [GO:0009926]; auxin-activated signaling pathway [GO:0009734]	GO:0005783; GO:0005886; GO:0009734; GO:0009926; GO:0010252; GO:0010329; GO:0016021
XM_002283206.2	24.441	2.65347	0.469885	5.64706	1.63e-08	4.87e-06	transcription factor AS1	DNA binding [GO:0003677]	GO:0003677
XM_002279561.3	13.2562	2.6454	0.484665	5.4582	4.81e-08	1.23e-05	glucan endo-1,3-beta-glucosidase 1	anchored component of plasma membrane [GO:0046658]; hydrolase activity, hydrolyzing O-glycosyl compounds [GO:0004553]; polysaccharide binding [GO:0030247]; carbohydrate metabolic process [GO:0005975]	GO:0004553; GO:0005975; GO:0030247; GO:0046658
XM_010656140.1	3.03446	2.64009	0.541211	4.87811	1.07e-06	0.000158328	AP2-like ethylene-responsive transcription factor AIL1	integral component of membrane [GO:0016021]	GO:0016021
XM_002282804.2	25.397	2.62952	0.421036	6.24536	4.23e-10	2.6e-07	deoxyuridine 5\'-triphosphate nucleotidohydrolase
XM_002285284.3	117.72	2.60925	0.547043	4.76974	1.84e-06	0.000229688	cyclin-D3-3	nucleus [GO:0005634]	GO:0005634
XM_002273799.3	4.69906	2.60254	0.535164	4.86307	1.16e-06	0.000166236	protein BREAST CANCER SUSCEPTIBILITY 1 homolog
XM_002268155.2	2.75121	2.59544	0.54203	4.78836	1.68e-06	0.000216246	FT-interacting protein 1	integral component of membrane [GO:0016021]; plasma membrane [GO:0005886]; calcium ion binding [GO:0005509]; calcium-dependent phospholipid binding [GO:0005544]	GO:0005509; GO:0005544; GO:0005886; GO:0016021
XM_002277381.2	17.7075	2.59016	0.513641	5.04274	4.59e-07	8.09e-05	auxin transporter-like protein 2
XM_003634334.2	12.1932	2.58427	0.461325	5.60184	2.12e-08	5.95e-06	auxin response factor 5
XM_002263707.2	5.97432	2.57372	0.500344	5.14391	2.69e-07	5.27e-05	CDT1-like protein a, chloroplastic	Winged helix-turn-helix DNA-binding domain
XM_002276114.3	23.1548	2.5726	0.513917	5.00586	5.56e-07	9.47e-05	cyclin-dependent kinase B2-1	ATP binding [GO:0005524]; protein serine/threonine kinase activity [GO:0004674]	GO:0004674; GO:0005524
XR_786025.1	15.8397	2.56213	0.54641	4.68902	2.75e-06	0.000302551	pentatricopeptide repeat-containing protein At2g36730
XM_010647514.1	9.086	2.55496	0.546178	4.6779	2.9e-06	0.000313286	laccase-15
XM_002274231.3	19.3639	2.54414	0.517098	4.92004	8.65e-07	0.00013612	DNA topoisomerase 2	DNA topoisomerase complex (ATP-hydrolyzing) [GO:0009330]; nucleus [GO:0005634]; ATP binding [GO:0005524]; DNA binding [GO:0003677]; DNA topoisomerase type II (ATP-hydrolyzing) activity [GO:0003918]; DNA topological change [GO:0006265]; DNA unwinding involved in DNA replication [GO:0006268]; mitotic DNA integrity checkpoint [GO:0044774]; mitotic recombination [GO:0006312]; resolution of meiotic re…	GO:0000712; GO:0000819; GO:0003677; GO:0003918; GO:0005524; GO:0005634; GO:0006265; GO:0006268; GO:0006312; GO:0009330; GO:0044774
XM_002277217.2	7.88355	2.53687	0.545327	4.65201	3.29e-06	0.000344318	protein POLYCHOME
XM_002280797.3	139.19	2.53523	0.54781	4.62793	3.69e-06	0.000373991		extracellular matrix [GO:0031012]; metalloendopeptidase activity [GO:0004222]; zinc ion binding [GO:0008270]	GO:0004222; GO:0008270; GO:0031012
XM_002268260.2	163.718	2.52525	0.517791	4.87696	1.08e-06	0.000158328	GDSL esterase/lipase At5g33370
XM_010664123.1	3.37163	2.52233	0.539428	4.67594	2.93e-06	0.000313402	uncharacterized protein LOC104882115
XM_002285431.3	13.7021	2.51686	0.468975	5.36674	8.02e-08	1.92e-05	AP2-like ethylene-responsive transcription factor ANT	nucleus [GO:0005634]; DNA binding [GO:0003677]; transcription factor activity, sequence-specific DNA binding [GO:0003700]; multicellular organism development [GO:0007275]; transcription, DNA-templated [GO:0006351]	GO:0003677; GO:0003700; GO:0005634; GO:0006351; GO:0007275
XM_003633150.2	2.25775	2.51568	0.520634	4.83194	1.35e-06	0.000189063	serine carboxypeptidase-like 13 isoform X3	endoplasmic reticulum [GO:0005783]; plasma membrane [GO:0005886]; protein storage vacuole [GO:0000326]	GO:0000326; GO:0005783; GO:0005886
XM_002275226.2	5.86265	2.49935	0.508985	4.91045	9.09e-07	0.000142313	F-box/LRR-repeat protein 17	male germ cell nucleus [GO:0001673]; SCF ubiquitin ligase complex [GO:0019005]; embryo development ending in seed dormancy [GO:0009793]; generative cell mitosis [GO:0055047]; pollen development [GO:0009555]; SCF-dependent proteasomal ubiquitin-dependent protein catabolic process [GO:0031146]	GO:0001673; GO:0009555; GO:0009793; GO:0019005; GO:0031146; GO:0055047
XM_002283162.3	129.383	2.48949	0.547475	4.54722	5.44e-06	0.000514918	tubulin alpha chain	cytoplasm [GO:0005737]; microtubule [GO:0005874]; GTP binding [GO:0005525]; GTPase activity [GO:0003924]; structural constituent of cytoskeleton [GO:0005200]; microtubule-based process [GO:0007017]	GO:0003924; GO:0005200; GO:0005525; GO:0005737; GO:0005874; GO:0007017
XM_002263755.2	10.0986	2.48949	0.496882	5.01022	5.44e-07	9.3e-05	DNA replication licensing factor MCM5
XM_010654504.1	9.07652	2.47995	0.494416	5.01593	5.28e-07	9.07e-05	DNA polymerase alpha catalytic subunit
XM_002276293.3	11.0953	2.47919	0.496565	4.99268	5.95e-07	9.94e-05	DNA replication licensing factor MCM7	MCM complex [GO:0042555]; nucleus [GO:0005634]; ATP binding [GO:0005524]; DNA binding [GO:0003677]; DNA helicase activity [GO:0003678]; DNA replication initiation [GO:0006270]	GO:0003677; GO:0003678; GO:0005524; GO:0005634; GO:0006270; GO:0042555
XM_010651484.1	14.7346	2.47073	0.547806	4.51023	6.48e-06	0.000579179
XM_010657342.1	12.3569	2.46846	0.482059	5.12066	3.04e-07	5.65e-05	DNA replication licensing factor MCM3 homolog 2	MCM complex [GO:0042555]; nucleus [GO:0005634]; ATP binding [GO:0005524]; DNA binding [GO:0003677]; DNA helicase activity [GO:0003678]; DNA replication initiation [GO:0006270]	GO:0003677; GO:0003678; GO:0005524; GO:0005634; GO:0006270; GO:0042555
XM_010663255.1	2.25173	2.4652	0.521903	4.72349	2.32e-06	0.000266103	uncharacterized protein LOC100257406	lipid binding [GO:0008289]; lipid transport [GO:0006869]	GO:0006869; GO:0008289
XM_010656137.1	1.99534	2.46343	0.534888	4.60551	4.11e-06	0.000410733	growth-regulating factor 1
XM_002271680.2	6.87893	2.45763	0.495977	4.95513	7.23e-07	0.000115774	chromatin accessibility complex protein 1	nucleus [GO:0005634]	GO:0005634
XM_002282973.2	2.7856	2.45698	0.537264	4.57314	4.8e-06	0.000466608	uncharacterized protein LOC100243206
XM_002285502.3	70.1938	2.45397	0.546856	4.48742	7.21e-06	0.000627249	early nodulin-like protein 3	anchored component of plasma membrane [GO:0046658]; plasmodesma [GO:0009506]; electron carrier activity [GO:0009055]	GO:0009055; GO:0009506; GO:0046658
XM_002282760.2	6.97725	2.45259	0.510241	4.80673	1.53e-06	0.000204519	replication protein A 32 kDa subunit A	nucleus [GO:0005634]; DNA binding [GO:0003677]; DNA recombination [GO:0006310]; DNA repair [GO:0006281]; DNA replication [GO:0006260]	GO:0003677; GO:0005634; GO:0006260; GO:0006281; GO:0006310
XM_002284965.3	39.2034	2.45253	0.533888	4.59371	4.35e-06	0.000428592	cyclin-D3-1	nucleus [GO:0005634]	GO:0005634
XM_002283325.2	15.8803	2.45023	0.546315	4.48501	7.29e-06	0.000631246	pentatricopeptide repeat-containing protein At2g36730
XM_002279813.2	3.8247	2.45003	0.527392	4.64556	3.39e-06	0.000351859	uncharacterized protein LOC100265236 isoform X1
XM_010648589.1	1.66225	2.44517	0.530015	4.61341	3.96e-06	0.000398816	uncharacterized protein LOC100250259 isoform X1	Myc-type, basic helix-loop-helix (bHLH) domain
XM_010664327.1	4.22586	2.44496	0.509511	4.79864	1.6e-06	0.000210047	protein timeless homolog	enzyme inhibitor activity [GO:0004857]	GO:0004857
XM_010662511.1	5.18615	2.44312	0.515972	4.73498	2.19e-06	0.000258184	FT-interacting protein 1
XM_010650250.1	8.20158	2.43446	0.522101	4.66282	3.12e-06	0.000329073	cyclin-A2-2 isoform X1
XM_002273639.2	29.5244	2.42849	0.424318	5.72328	1.04e-08	3.54e-06	DNA replication licensing factor MCM2	MCM complex [GO:0042555]; nucleus [GO:0005634]; ATP binding [GO:0005524]; DNA binding [GO:0003677]; DNA helicase activity [GO:0003678]; DNA replication initiation [GO:0006270]	GO:0003677; GO:0003678; GO:0005524; GO:0005634; GO:0006270; GO:0042555
XM_002266285.3	17.6735	2.42309	0.525981	4.60679	4.09e-06	0.00040937	probable pectinesterase 68
XM_002276532.2	4.27472	2.41561	0.530926	4.5498	5.37e-06	0.000510015	uncharacterized protein At5g39865	cell [GO:0005623]; electron carrier activity [GO:0009055]; protein disulfide oxidoreductase activity [GO:0015035]; cell redox homeostasis [GO:0045454]	GO:0005623; GO:0009055; GO:0015035; GO:0045454
XM_002285551.2	8.01082	2.41305	0.509471	4.73639	2.18e-06	0.000257258	peroxidase 46 isoform X2	extracellular region [GO:0005576]; plant-type cell wall [GO:0009505]; heme binding [GO:0020037]; metal ion binding [GO:0046872]; peroxidase activity [GO:0004601]; hydrogen peroxide catabolic process [GO:0042744]; plant-type cell wall organization [GO:0009664]; response to oxidative stress [GO:0006979]	GO:0004601; GO:0005576; GO:0006979; GO:0009505; GO:0009664; GO:0020037; GO:0042744; GO:0046872
XM_002281753.2	242.972	2.41185	0.368345	6.54778	5.84e-11	6.24e-08	histone H4		0
XM_002265806.2	7.02276	2.41106	0.545951	4.41625	1e-05	0.000784679	serine carboxypeptidase-like 18	integral component of membrane [GO:0016021]; transferase activity, transferring acyl groups other than amino-acyl groups [GO:0016747]; proteolysis [GO:0006508]; secondary metabolic process [GO:0019748]	GO:0006508; GO:0016021; GO:0016747; GO:0019748
XM_002266587.2	19.2105	2.40777	0.487313	4.94091	7.78e-07	0.000122873	cell division control protein 2 homolog C	ATP binding [GO:0005524]; protein serine/threonine kinase activity [GO:0004674]	GO:0004674; GO:0005524
XM_010649458.1	4.81476	2.4049	0.538145	4.46888	7.86e-06	0.000664465	B3 domain-containing protein At3g19184 isoform X1	glutamate decarboxylase activity [GO:0004351]; pyridoxal phosphate binding [GO:0030170]; glutamate metabolic process [GO:0006536]	GO:0004351; GO:0006536; GO:0030170
XM_002275788.2	8.44938	2.39555	0.49015	4.88737	1.02e-06	0.000154548	putative UDP-rhamnose:rhamnosyltransferase 1	intracellular membrane-bounded organelle [GO:0043231]; quercetin 3-O-glucosyltransferase activity [GO:0080043]; quercetin 7-O-glucosyltransferase activity [GO:0080044]; flavonoid biosynthetic process [GO:0009813]; flavonoid glucuronidation [GO:0052696]	GO:0009813; GO:0043231; GO:0052696; GO:0080043; GO:0080044
XM_010656222.1	42.0454	2.39524	0.498234	4.80746	1.53e-06	0.000204519	protein HOTHEAD
XM_002273162.3	17.0517	2.39162	0.509486	4.69417	2.68e-06	0.000298891	high mobility group B protein 6	High mobility group box domain
XM_010658544.1	2.58801	2.39012	0.52572	4.54637	5.46e-06	0.000515194	serine carboxypeptidase-like 13 isoform X3	Galactose oxidase, beta-propeller
XM_010655983.1	5.33015	2.3901	0.531388	4.49785	6.86e-06	0.000606233	kinesin-like protein KIN-10B isoform X1
XM_003634158.2	102.618	2.37468	0.477111	4.97722	6.45e-07	0.000106715	thaumatin-like protein	Thaumatin
XM_002281253.3	63.8179	2.36179	0.544516	4.33741	1.44e-05	0.00104317	tubulin beta-2 chain	cytoplasm [GO:0005737]; microtubule [GO:0005874]; GTP binding [GO:0005525]; GTPase activity [GO:0003924]; structural constituent of cytoskeleton [GO:0005200]; microtubule-based process [GO:0007017]	GO:0003924; GO:0005200; GO:0005525; GO:0005737; GO:0005874; GO:0007017
XM_002284531.2	12.4241	2.34964	0.527293	4.45604	8.35e-06	0.000688632	cyclin-A1-1 isoform X2	nucleus [GO:0005634]	GO:0005634
XM_010657998.1	8.06953	2.3495	0.49348	4.76108	1.93e-06	0.000235608	rac-like GTP-binding protein ARAC7 isoform X2	endosome [GO:0005768]; integral component of membrane [GO:0016021]; trans-Golgi network [GO:0005802]; vacuolar membrane [GO:0005774]; S-adenosylmethionine-dependent methyltransferase activity [GO:0008757]; methylation [GO:0032259]	GO:0005768; GO:0005774; GO:0005802; GO:0008757; GO:0016021; GO:0032259
XM_002269443.3	18.9047	2.34038	0.494014	4.73748	2.16e-06	0.000256743	histone H1	nucleosome [GO:0000786]; nucleus [GO:0005634]; DNA binding [GO:0003677]; nucleosome assembly [GO:0006334]	GO:0000786; GO:0003677; GO:0005634; GO:0006334
XM_002270958.2	10.2557	2.33885	0.471027	4.96543	6.85e-07	0.000110805	LRR receptor-like serine/threonine-protein kinase FEI 2	Pentatricopeptide repeat (PPR) proteins
XM_002285813.3	6.63955	2.32149	0.509182	4.55926	5.13e-06	0.00049289	uncharacterized protein LOC100248801	response to stress [GO:0006950]	GO:0006950
XM_002273376.3	5.75682	2.31413	0.520844	4.44304	8.87e-06	0.000718489	LOW QUALITY PROTEIN: WD repeat and HMG-box DNA-binding protein 1
XM_003633668.2	1.98643	2.30978	0.481241	4.79963	1.59e-06	0.000209786	COX assembly mitochondrial protein homolog	mitochondrion [GO:0005739]	GO:0005739
XM_003632407.2	17.3795	2.30935	0.479744	4.81371	1.48e-06	0.00020157	dof zinc finger protein DOF3.4	DNA binding [GO:0003677]; regulation of transcription, DNA-templated [GO:0006355]	GO:0003677; GO:0006355
XM_010662520.1	4.69081	2.30915	0.527653	4.37626	1.21e-05	0.000911013	FT-interacting protein 1
XM_010666107.1	6.67694	2.30592	0.473777	4.8671	1.13e-06	0.000163548	kinesin-like protein KIN-4C	mitochondrion [GO:0005739]	GO:0005739
XM_002267541.3	9.44901	2.29569	0.538902	4.25993	2.04e-05	0.00136839	WAT1-related protein At5g64700
XM_002283895.2	6.04737	2.29196	0.497406	4.60783	4.07e-06	0.000408489	putative homeobox-leucine zipper protein ATHB-51 isoform X2
XM_002267203.3	3.63757	2.28614	0.511676	4.46794	7.9e-06	0.000665089	ATP-dependent DNA helicase DDM1	nucleosome [GO:0000786]; ATP binding [GO:0005524]; ATP-dependent DNA helicase activity [GO:0004003]; DNA mediated transformation [GO:0009294]; maintenance of chromatin silencing [GO:0006344]; methylation-dependent chromatin silencing [GO:0006346]; negative regulation of histone H4 acetylation [GO:0090241]; positive regulation of histone H3-K9 methylation [GO:0051574]; regulation of DNA methylatio…	GO:0000786; GO:0004003; GO:0005524; GO:0006344; GO:0006346; GO:0006349; GO:0009294; GO:0032197; GO:0044030; GO:0051574; GO:0090241
XM_002270559.3	6.83915	2.28592	0.504801	4.52835	5.94e-06	0.000539911	DNA primase small subunit
XM_002277452.3	8.33014	2.28493	0.521238	4.38366	1.17e-05	0.000892061	uncharacterized protein LOC100259450
XM_010660152.1	6.25464	2.28301	0.474576	4.81064	1.5e-06	0.000203905	probable RNA-binding protein ARP1 isoform X2	nucleus [GO:0005634]; nucleic acid binding [GO:0003676]; nucleotide binding [GO:0000166]; regulation of seed germination [GO:0010029]; response to salt stress [GO:0009651]; response to water deprivation [GO:0009414]	GO:0000166; GO:0003676; GO:0005634; GO:0009414; GO:0009651; GO:0010029
XM_002275016.3	9.88743	2.27757	0.520028	4.3797	1.19e-05	0.000902519	double-stranded RNA-binding protein 3 isoform X2	Double-stranded RNA-binding domain
XM_002283664.2	2.66956	2.27255	0.542082	4.19226	2.76e-05	0.00169554	protein Jade-1
XM_010663907.1	1.80078	2.26674	0.536363	4.22614	2.38e-05	0.00152037	DNA (cytosine-5)-methyltransferase CMT2-like
XM_010646516.1	8.58583	2.26634	0.529958	4.27645	1.9e-05	0.00129348	interactor of constitutive active ROPs 4
XM_002275877.2	32.3901	2.26592	0.371841	6.0938	1.1e-09	5.47e-07	anthocyanin 5-aromatic acyltransferase
XM_002267712.3	5.16785	2.26526	0.479077	4.72838	2.26e-06	0.000264073	uncharacterized protein LOC100267629	zinc ion binding [GO:0008270]; DNA-templated transcription, initiation [GO:0006352]; regulation of transcription, DNA-templated [GO:0006355]	GO:0006352; GO:0006355; GO:0008270
XM_010648402.1	3.50319	2.25733	0.535167	4.218	2.46e-05	0.00156216	uncharacterized protein LOC100243514
XM_010657772.1	53.8675	2.25452	0.500959	4.50041	6.78e-06	0.000600486	pectinesterase	cell periphery [GO:0071944]; cell wall [GO:0005618]; extracellular region [GO:0005576]; integral component of membrane [GO:0016021]; aspartyl esterase activity [GO:0045330]; pectinesterase activity [GO:0030599]; pectinesterase inhibitor activity [GO:0046910]; cell wall modification [GO:0042545]; pectin catabolic process [GO:0045490]	GO:0005576; GO:0005618; GO:0016021; GO:0030599; GO:0042545; GO:0045330; GO:0045490; GO:0046910; GO:0071944
XM_010652531.1	1.71125	2.25368	0.505933	4.4545	8.41e-06	0.000689623
XM_010651482.1	46.6769	2.24518	0.548265	4.09506	4.22e-05	0.00233477	collagen alpha-1(XVII) chain isoform X3
XM_002278605.3	5.23917	2.24193	0.51576	4.34686	1.38e-05	0.00101174	probable RNA-binding protein ARP1 isoform X2
XM_010662518.1	4.43971	2.23451	0.526426	4.24467	2.19e-05	0.0014392	FT-interacting protein 1
XM_010648951.1	3.72171	2.22671	0.531876	4.18652	2.83e-05	0.00172991	probable serine/threonine-protein kinase pkgA
XM_010646215.1	10.7896	2.22607	0.515468	4.31854	1.57e-05	0.00111812	kinesin-like protein KIN-12F
XM_010645760.1	2.2499	2.22008	0.526574	4.21609	2.49e-05	0.00156912
XM_002284696.2	11.4971	2.22002	0.478216	4.64231	3.45e-06	0.000354996	protein CYPRO4	Vacuolar import/degradation, Vid27-related
XM_010663638.1	8.12304	2.2085	0.470087	4.69807	2.63e-06	0.000295672	O-acyltransferase WSD1 isoform X1	plasma membrane [GO:0005886]; diacylglycerol O-acyltransferase activity [GO:0004144]; long-chain-alcohol O-fatty-acyltransferase activity [GO:0047196]; triglyceride biosynthetic process [GO:0019432]	GO:0004144; GO:0005886; GO:0019432; GO:0047196
XM_002263248.3	53.2233	2.2082	0.416764	5.29845	1.17e-07	2.62e-05	uncharacterized protein At5g48480	Glyoxalase/Bleomycin resistance protein/Dihydroxybiphenyl dioxygenase
XM_010651271.1	2.33828	2.20068	0.541753	4.06215	4.86e-05	0.00259601
XM_002265574.2	12.9835	2.19595	0.537773	4.08342	4.44e-05	0.00241327	uncharacterized protein LOC100263642
XM_010650855.1	4.26992	2.1956	0.526985	4.16634	3.1e-05	0.00185814	ATP-dependent DNA helicase DDM1	Tetratricopeptide-like helical domain	0
XM_002283344.3	37.7793	2.19366	0.427423	5.1323	2.86e-07	5.45e-05	cyclin-D3-3	nucleus [GO:0005634]	GO:0005634
XM_010664671.1	1.74529	2.19354	0.489412	4.48198	7.4e-06	0.000638714
XM_002283571.2	11.1127	2.19222	0.531463	4.12488	3.71e-05	0.00213229	microtubule-associated protein RP/EB family member 1C	cell wall [GO:0005618]; nucleolus [GO:0005730]; phragmoplast [GO:0009524]; spindle [GO:0005819]; thigmotropism [GO:0009652]	GO:0005618; GO:0005730; GO:0005819; GO:0009524; GO:0009652
XM_002264325.2	13.2952	2.18448	0.545388	4.00537	6.19e-05	0.00304747	uncharacterized protein LOC100265579	biotin / lipoyl attachment domain<U+00A0>
XM_010655766.1	9.45353	2.18028	0.455128	4.79048	1.66e-06	0.000215556	solute carrier family 35 member F2
XM_002277197.3	6.18541	2.17683	0.501315	4.34225	1.41e-05	0.00102469	growth-regulating factor 3
XM_010661817.1	5.42324	2.174	0.512486	4.24208	2.21e-05	0.00144784	ethylene-responsive transcription factor 9-like	nucleus [GO:0005634]; DNA binding [GO:0003677]; transcription factor activity, sequence-specific DNA binding [GO:0003700]; transcription, DNA-templated [GO:0006351]	GO:0003677; GO:0003700; GO:0005634; GO:0006351
XM_010647872.1	8.66971	2.17379	0.454985	4.77772	1.77e-06	0.000224727	DNA replication licensing factor MCM6
XM_010653868.1	21.8214	2.1668	0.462925	4.68067	2.86e-06	0.000310021	heat shock factor-binding protein 1
XM_002265034.3	83.1029	2.16336	0.540556	4.0021	6.28e-05	0.00307267	uncharacterized protein LOC100267455	integral component of membrane [GO:0016021]	GO:0016021
XM_010666750.1	7.33871	2.15842	0.4997	4.31944	1.56e-05	0.00111582
NM_001281001.1	19.5569	2.15161	0.424489	5.06872	4.01e-07	7.13e-05	R2R3 MYB 12 transcription factor	DNA binding [GO:0003677]	GO:0003677
XM_002275520.2	29.8784	2.14895	0.453305	4.74063	2.13e-06	0.000253638	metalloendoproteinase 2-MMP	extracellular matrix [GO:0031012]; metalloendopeptidase activity [GO:0004222]; zinc ion binding [GO:0008270]	GO:0004222; GO:0008270; GO:0031012
XM_002280997.3	3.95151	2.14872	0.530443	4.0508	5.1e-05	0.00267657	BEL1-like homeodomain protein 11	nucleus [GO:0005634]; DNA binding [GO:0003677]; regulation of transcription, DNA-templated [GO:0006355]	GO:0003677; GO:0005634; GO:0006355
XM_002279874.3	2.2007	2.14412	0.52775	4.06276	4.85e-05	0.00259317	myb-related protein 305	DNA binding [GO:0003677]	GO:0003677
XM_002277523.2	18.5859	2.13151	0.502698	4.24013	2.23e-05	0.001457	vacuolar protein sorting-associated protein 2 homolog 2
XM_010658697.1	16.7043	2.12944	0.518605	4.10608	4.02e-05	0.00226526	reticulon-like protein B17	endomembrane system [GO:0012505]; endoplasmic reticulum membrane [GO:0005789]; integral component of membrane [GO:0016021]	GO:0005789; GO:0012505; GO:0016021
XM_010659299.1	31.0742	2.12712	0.505659	4.20663	2.59e-05	0.0016118	protein SODIUM POTASSIUM ROOT DEFECTIVE 1	zinc ion binding [GO:0008270]	GO:0008270
XM_002284169.3	12.5839	2.12584	0.487448	4.36115	1.29e-05	0.00096183	rac-like GTP-binding protein ARAC7 isoform X2	intracellular [GO:0005622]; GTP binding [GO:0005525]; small GTPase mediated signal transduction [GO:0007264]	GO:0005525; GO:0005622; GO:0007264
XM_010666857.1	7.91617	2.12461	0.527297	4.02925	5.6e-05	0.00284525	uncharacterized protein LOC104882686 isoform X1
XM_002267393.2	107.269	2.12335	0.541682	3.91992	8.86e-05	0.00395105
XM_002267145.3	4.62838	2.1225	0.520784	4.07559	4.59e-05	0.00247675	DNA polymerase epsilon subunit B isoform X1	geranylgeranyl reductase activity [GO:0045550]; oxidoreductase activity, acting on the CH-CH group of donors, NAD or NADP as acceptor [GO:0016628]; chlorophyll biosynthetic process [GO:0015995]; photosynthesis [GO:0015979]	GO:0015979; GO:0015995; GO:0016628; GO:0045550
XM_002281157.3	39.5579	2.12076	0.451572	4.6964	2.65e-06	0.000297152	osmotin-like protein
XM_010666485.1	12.531	2.12013	0.475629	4.45752	8.29e-06	0.000685852	auxin response factor 5
XM_002270813.2	5.06012	2.11789	0.500756	4.22937	2.34e-05	0.00151242	KAT8 regulatory NSL complex subunit 3 isoform X2	Rab-protein geranylgeranyltransferase complex [GO:0005968]; protein prenyltransferase activity [GO:0008318]; protein geranylgeranylation [GO:0018344]	GO:0005968; GO:0008318; GO:0018344
XM_010664130.1	6.38739	2.11249	0.523051	4.03878	5.37e-05	0.00275997	GDP-mannose transporter GONST3	integral component of membrane [GO:0016021]	GO:0016021
XM_002281603.2	7.46023	2.10479	0.545629	3.85755	0.00011453	0.00474241	growth-regulating factor 10
XM_002267548.2	10.2145	2.10424	0.489469	4.29902	1.72e-05	0.00119233	65-kDa microtubule-associated protein 3	cytokinesis [GO:0000910]; microtubule cytoskeleton organization [GO:0000226]	GO:0000226; GO:0000910
XM_010649681.1	3.91661	2.10112	0.536904	3.9134	9.1e-05	0.00403581	uncharacterized protein LOC104878836 isoform X2	integral component of membrane [GO:0016021]; protein-cysteine S-palmitoyltransferase activity [GO:0019706]; zinc ion binding [GO:0008270]	GO:0008270; GO:0016021; GO:0019706
XM_010646546.1	3.24985	2.10099	0.516651	4.06656	4.77e-05	0.00255906	vacuolar amino acid transporter 1 isoform X5	integral component of membrane [GO:0016021]; amino acid transmembrane transporter activity [GO:0015171]; amino acid transmembrane transport [GO:0003333]	GO:0003333; GO:0015171; GO:0016021
XM_010666251.1	11.3757	2.10035	0.492856	4.26158	2.03e-05	0.00136764	probable inactive receptor kinase At5g67200	integral component of membrane [GO:0016021]; ATP binding [GO:0005524]; protein kinase activity [GO:0004672]	GO:0004672; GO:0005524; GO:0016021
XM_010651483.1	15.1233	2.09611	0.545514	3.84244	0.000121817	0.00497405	collagen alpha-1(XVII) chain isoform X3
XM_002275213.2	3.57891	2.09478	0.527803	3.96886	7.22e-05	0.00336163	uncharacterized protein LOC100268160	intracellular [GO:0005622]; zinc ion binding [GO:0008270]	GO:0005622; GO:0008270
XM_003633151.2	2.54449	2.09216	0.525818	3.97888	6.92e-05	0.00328834	serine carboxypeptidase-like 13 isoform X3	transferase activity, transferring acyl groups other than amino-acyl groups [GO:0016747]; proteolysis [GO:0006508]; secondary metabolic process [GO:0019748]	GO:0006508; GO:0016747; GO:0019748
XM_010659178.1	2.07498	2.09196	0.526631	3.97235	7.12e-05	0.0033401	glucose-6-phosphate 1-dehydrogenase, chloroplastic isoform X1	glucose-6-phosphate dehydrogenase activity [GO:0004345]; NADP binding [GO:0050661]; glucose metabolic process [GO:0006006]; pentose-phosphate shunt [GO:0006098]	GO:0004345; GO:0006006; GO:0006098; GO:0050661
XM_010655538.1	6.14963	2.08961	0.494139	4.22879	2.35e-05	0.00151308	uncharacterized protein LOC100262437	integral component of membrane [GO:0016021]	GO:0016021
XM_010648064.1	30.3039	2.08779	0.516328	4.04354	5.27e-05	0.00272182	putative cyclin-D6-1, partial
XM_010658543.1	16.8889	2.08622	0.465013	4.48637	7.24e-06	0.000628782	serine carboxypeptidase-like 13	transferase activity, transferring acyl groups other than amino-acyl groups [GO:0016747]; proteolysis [GO:0006508]; secondary metabolic process [GO:0019748]	GO:0006508; GO:0016747; GO:0019748
XM_002284694.3	12.0926	2.08526	0.523263	3.98512	6.74e-05	0.00322915	probable microtubule-binding protein TANGLED
XM_002284331.2	2.6305	2.08374	0.534991	3.8949	9.82e-05	0.00426237	uncharacterized protein LOC100252224 isoform X2
XM_002277845.3	17.1939	2.08277	0.518066	4.02028	5.81e-05	0.00291374	probable inactive patatin-like protein 9	hydrolase activity [GO:0016787]; lipid catabolic process [GO:0016042]	GO:0016042; GO:0016787
XM_002266713.2	1.90802	2.08013	0.539613	3.85486	0.000115794	0.00478352	uncharacterized protein LOC100249551	cytosolic large ribosomal subunit [GO:0022625]; RNA binding [GO:0003723]; structural constituent of ribosome [GO:0003735]; ribosome biogenesis [GO:0042254]; translation [GO:0006412]	GO:0003723; GO:0003735; GO:0006412; GO:0022625; GO:0042254
XM_002275346.3	17.2564	2.07832	0.52005	3.99638	6.43e-05	0.00312824	serine/threonine-protein kinase Aurora-1	chromosome passenger complex [GO:0032133]; condensed nuclear chromosome, centromeric region [GO:0000780]; spindle microtubule [GO:0005876]; spindle midzone [GO:0051233]; ATP binding [GO:0005524]; histone serine kinase activity [GO:0035174]; mitotic spindle organization [GO:0007052]; regulation of cytokinesis [GO:0032465]	GO:0000780; GO:0005524; GO:0005876; GO:0007052; GO:0032133; GO:0032465; GO:0035174; GO:0051233
XM_010655224.1	6.97014	2.07586	0.503524	4.12266	3.75e-05	0.00214417	interactor of constitutive active ROPs 2, chloroplastic isoform X1	hydrolase activity [GO:0016787]	GO:0016787
XM_002284096.2	27.9199	2.07401	0.488357	4.24691	2.17e-05	0.00142758	heavy metal-associated isoprenylated plant protein 37	cytoplasm [GO:0005737]; transition metal ion binding [GO:0046914]; cellular transition metal ion homeostasis [GO:0046916]; metal ion transport [GO:0030001]	GO:0005737; GO:0030001; GO:0046914; GO:0046916
XM_010658545.1	2.41348	2.06892	0.515655	4.01222	6.02e-05	0.00297274		cell [GO:0005623]; peroxidase activity [GO:0004601]; peroxiredoxin activity [GO:0051920]; cell redox homeostasis [GO:0045454]	GO:0004601; GO:0005623; GO:0045454; GO:0051920
XM_002282488.2	12.4295	2.06878	0.487663	4.24223	2.21e-05	0.00144784	TATA-binding protein-associated factor 2N	zinc ion binding [GO:0008270]	GO:0008270
XM_010662762.1	3.64706	2.05957	0.527309	3.90581	9.39e-05	0.00411601	structural maintenance of chromosomes protein 4 isoform X1
XM_002283857.2	3.26029	2.05863	0.519935	3.9594	7.51e-05	0.00345198	cell division control protein 45 homolog	DNA replication preinitiation complex [GO:0031261]; nuclear pre-replicative complex [GO:0005656]; replication fork protection complex [GO:0031298]; 3'-5' DNA helicase activity [GO:0043138]; chromatin binding [GO:0003682]; DNA replication origin binding [GO:0003688]; single-stranded DNA binding [GO:0003697]; DNA replication initiation [GO:0006270]; double-strand break repair via break-induced repl…	GO:0000727; GO:0003682; GO:0003688; GO:0003697; GO:0005656; GO:0006267; GO:0006270; GO:0031261; GO:0031298; GO:0031938; GO:0043138; GO:1900087; GO:1902977
XM_002272499.3	15.83	2.05715	0.439917	4.67623	2.92e-06	0.000313402	growth-regulating factor 8
XM_002264196.2	7.95124	2.05448	0.482395	4.25891	2.05e-05	0.00136839	WD repeat-containing protein 76	nucleus [GO:0005634]; DNA binding [GO:0003677]; cellular response to DNA damage stimulus [GO:0006974]; regulation of DNA damage checkpoint [GO:2000001]; response to abscisic acid [GO:0009737]; response to water deprivation [GO:0009414]	GO:0003677; GO:0005634; GO:0006974; GO:0009414; GO:0009737; GO:2000001
XM_002279990.3	13.9207	2.04755	0.527468	3.88185	0.000103663	0.00443224	uncharacterized protein LOC100244709
XM_002265876.3	11.8533	2.04192	0.438966	4.65165	3.29e-06	0.000344318	nucleobase-ascorbate transporter 2	integral component of membrane [GO:0016021]; transporter activity [GO:0005215]; transmembrane transport [GO:0055085]	GO:0005215; GO:0016021; GO:0055085
XM_010658916.1	5.51234	2.03844	0.515186	3.95671	7.6e-05	0.00348659	condensin complex subunit 2	condensin complex [GO:0000796]; mitotic chromosome condensation [GO:0007076]	GO:0000796; GO:0007076
XM_010663044.1	15.5342	2.0377	0.465786	4.37475	1.22e-05	0.000915377	squamosa promoter-binding-like protein 8	nucleus [GO:0005634]; DNA binding [GO:0003677]	GO:0003677; GO:0005634
XM_002267746.2	28.9469	2.03733	0.539704	3.77491	0.000160068	0.00599414	glutamic acid-rich protein	chloroplast stroma [GO:0009570]; fatty acid binding [GO:0005504]; fatty acid metabolic process [GO:0006631]	GO:0005504; GO:0006631; GO:0009570
XM_002283481.3	142.241	2.03545	0.475978	4.27635	1.9e-05	0.00129348	gibberellin-regulated protein 4	Gibberellin regulated protein
XM_002284269.3	329.263	2.03474	0.346909	5.86535	4.48e-09	1.77e-06	histone H2A	nuclear chromatin [GO:0000790]; nucleosome [GO:0000786]; DNA binding [GO:0003677]; chromatin silencing [GO:0006342]	GO:0000786; GO:0000790; GO:0003677; GO:0006342
XM_002279004.2	3.16625	2.03218	0.542608	3.74521	0.000180239	0.00647982	homologous-pairing protein 2 homolog	Tat binding protein 1-interacting
XM_002282490.3	17.1321	2.03134	0.421926	4.81445	1.48e-06	0.00020157	3-ketoacyl-CoA synthase 6	integral component of membrane [GO:0016021]; transferase activity, transferring acyl groups other than amino-acyl groups [GO:0016747]; fatty acid biosynthetic process [GO:0006633]	GO:0006633; GO:0016021; GO:0016747
XM_002274375.3	13.4301	2.02565	0.439915	4.60463	4.13e-06	0.000411301	uncharacterized protein LOC100268049
XM_002265129.3	5.12488	2.02529	0.537822	3.76572	0.000166069	0.00614699	protein POLLENLESS 3-LIKE 2	integral component of membrane [GO:0016021]; nucleus [GO:0005634]; DNA binding [GO:0003677]	GO:0003677; GO:0005634; GO:0016021
XM_010655040.1	2.51901	2.02118	0.540169	3.74175	0.000182742	0.00652429	uncharacterized protein LOC104880011
XM_010656729.1	13.6382	2.01985	0.481767	4.19259	2.76e-05	0.00169554	leucine-rich repeat extensin-like protein 4
XM_002281803.3	4.9003	2.01923	0.515729	3.9153	9.03e-05	0.00401735	cytokinin riboside 5\'-monophosphate phosphoribohydrolase LOG5 isoform X2	cytosol [GO:0005829]; nucleus [GO:0005634]; deoxyribonucleoside 5'-monophosphate N-glycosidase activity [GO:0070694]; DNA-3-methylbase glycosylase activity [GO:0043733]; hydrolase activity, hydrolyzing N-glycosyl compounds [GO:0016799]; nicotinamide riboside hydrolase activity [GO:0070635]; nicotinic acid riboside hydrolase activity [GO:0070636]; purine-specific mismatch base pair DNA N-glycosyla…	GO:0000701; GO:0005634; GO:0005829; GO:0009691; GO:0016799; GO:0017065; GO:0043733; GO:0070635; GO:0070636; GO:0070694
XM_002276259.2	4.73192	2.01659	0.500179	4.03174	5.54e-05	0.00282338	thymocyte nuclear protein 1
XM_010666430.1	3.63445	2.01248	0.543407	3.70345	0.000212691	0.00729776	BEL1-like homeodomain protein 11		0
XM_002265957.2	4.38078	2.00753	0.509237	3.94223	8.07e-05	0.00366473	uncharacterized protein LOC100241254	replication fork protection complex [GO:0031298]; DNA binding [GO:0003677]; zinc ion binding [GO:0008270]; cellular response to DNA damage stimulus [GO:0006974]; DNA replication checkpoint [GO:0000076]; regulation of nuclear cell cycle DNA replication [GO:0033262]; replication fork arrest [GO:0043111]; replication fork protection [GO:0048478]	GO:0000076; GO:0003677; GO:0006974; GO:0008270; GO:0031298; GO:0033262; GO:0043111; GO:0048478
XM_002272505.2	1.63311	2.00708	0.538964	3.72395	0.00019613	0.00684959	ARM REPEAT PROTEIN INTERACTING WITH ABF2
XM_002277255.3	19.459	2.00331	0.457579	4.37807	1.2e-05	0.000907375	receptor protein kinase-like protein ZAR1	integral component of membrane [GO:0016021]; ATP binding [GO:0005524]; protein kinase activity [GO:0004672]	GO:0004672; GO:0005524; GO:0016021
XM_002269129.3	7.38999	2.00233	0.503372	3.97783	6.95e-05	0.00329845	uncharacterized protein LOC100256556
XM_002268647.3	9.3729	2.00137	0.504525	3.96684	7.28e-05	0.00337687	AP2-like ethylene-responsive transcription factor AIL5	nucleus [GO:0005634]; DNA binding [GO:0003677]; transcription factor activity, sequence-specific DNA binding [GO:0003700]; multicellular organism development [GO:0007275]; transcription, DNA-templated [GO:0006351]	GO:0003677; GO:0003700; GO:0005634; GO:0006351; GO:0007275
XM_002265969.3	7.42183	2.0002	0.539618	3.7067	0.000209973	0.00725918	uncharacterized protein LOC100260888
XM_002278528.2	23.5804	1.99846	0.535071	3.73495	0.000187754	0.00665503	ubiquitin-conjugating enzyme E2 20	cytoplasm [GO:0005737]; nucleus [GO:0005634]; ATP binding [GO:0005524]; ubiquitin protein ligase activity [GO:0061630]; ubiquitin protein ligase binding [GO:0031625]; anaphase-promoting complex-dependent catabolic process [GO:0031145]; protein polyubiquitination [GO:0000209]; regulation of mitotic metaphase/anaphase transition [GO:0030071]	GO:0000209; GO:0005524; GO:0005634; GO:0005737; GO:0030071; GO:0031145; GO:0031625; GO:0061630
XM_010666108.1	6.53748	1.99522	0.499276	3.99622	6.44e-05	0.00312824	kinesin-like protein KIN-4C
XM_002264590.3	119.13	1.99329	0.526622	3.78505	0.000153679	0.00583551	aspartyl protease AED3	aspartic-type endopeptidase activity [GO:0004190]; protein catabolic process [GO:0030163]; proteolysis [GO:0006508]	GO:0004190; GO:0006508; GO:0030163
XM_010661894.1	3.84818	1.99295	0.530177	3.75902	0.000170582	0.00622531	uncharacterized protein LOC104881493
XM_010658994.1	7.64116	1.98995	0.515224	3.8623	0.000112324	0.00467858	uncharacterized protein LOC104880884	integral component of membrane [GO:0016021]; transmembrane transport [GO:0055085]	GO:0016021; GO:0055085
XM_010662016.1	3.58904	1.98734	0.534054	3.72124	0.000198248	0.00691669	transcription factor MYB90
XM_010652623.1	4.31905	1.98667	0.539317	3.68368	0.000229895	0.00771336	cell division control protein 6 homolog B
XM_002280252.3	2.37595	1.98454	0.51525	3.85161	0.000117345	0.00483572	uncharacterized protein LOC100248806
XM_010648632.1	11.6963	1.98428	0.449806	4.41141	1.03e-05	0.000798887	EPIDERMAL PATTERNING FACTOR-like protein 1	copper ion binding [GO:0005507]; guard cell differentiation [GO:0010052]	GO:0005507; GO:0010052
XM_010664075.1	10.7729	1.9826	0.516622	3.83763	0.000124228	0.00504908	65-kDa microtubule-associated protein 3	membrane [GO:0016020]; transferase activity, transferring acyl groups other than amino-acyl groups [GO:0016747]; fatty acid biosynthetic process [GO:0006633]	GO:0006633; GO:0016020; GO:0016747
XM_002266715.2	2.29873	1.9815	0.54295	3.6495	0.000262748	0.00849425	uncharacterized protein LOC100243267
XM_010661408.1	10.4012	1.9804	0.50229	3.94274	8.06e-05	0.00366281
XM_010655645.1	5.93663	1.97731	0.525434	3.7632	0.000167753	0.00618239
XM_002280322.2	1.85139	1.96447	0.541323	3.62902	0.000284494	0.00899911	pachytene checkpoint protein 2 homolog isoform X1	ATP binding [GO:0005524]	GO:0005524
XM_002272011.3	5.30197	1.96161	0.546714	3.588	0.000333225	0.0100368	tubby-like protein 8	phosphatidylinositol binding [GO:0035091]	GO:0035091
XM_002265753.2	4.12628	1.96115	0.513393	3.81999	0.000133458	0.00531391	DNA polymerase alpha subunit B	alpha DNA polymerase:primase complex [GO:0005658]; mitochondrion [GO:0005739]; DNA binding [GO:0003677]; DNA-directed DNA polymerase activity [GO:0003887]; protein heterodimerization activity [GO:0046982]; DNA replication initiation [GO:0006270]	GO:0003677; GO:0003887; GO:0005658; GO:0005739; GO:0006270; GO:0046982
XM_002266316.2	73.2053	1.95713	0.45062	4.34319	1.4e-05	0.0010224	monocopper oxidase-like protein SKU5	integral component of mitochondrial inner membrane [GO:0031305]; potassium ion transport [GO:0006813]; proton transport [GO:0015992]	GO:0006813; GO:0015992; GO:0031305
XM_002277642.2	2.89532	1.95415	0.482888	4.04679	5.19e-05	0.00270576	transcription factor MUTE isoform X1	Myc-type, basic helix-loop-helix (bHLH) domain
XM_010648369.1	12.3306	1.95334	0.527243	3.70481	0.000211548	0.00726623
XM_010652961.1	8.95142	1.94642	0.503438	3.86626	0.000110515	0.00463612	uncharacterized protein LOC100248335	electron carrier activity [GO:0009055]	GO:0009055
XM_010662523.1	5.60156	1.94279	0.535114	3.63062	0.000282747	0.00895992	glycosyltransferase family 92 protein RCOM_0530710	zinc ion binding [GO:0008270]	GO:0008270
XM_010666185.1	5.67715	1.94182	0.496538	3.91071	9.2e-05	0.00406874	kinesin-like protein KIN-7N
XM_002265360.3	16.4399	1.94154	0.407734	4.76178	1.92e-06	0.000235608	glucan endo-1,3-beta-glucosidase 2	anchored component of plasma membrane [GO:0046658]; hydrolase activity, hydrolyzing O-glycosyl compounds [GO:0004553]; polysaccharide binding [GO:0030247]; carbohydrate metabolic process [GO:0005975]	GO:0004553; GO:0005975; GO:0030247; GO:0046658
XM_002275668.2	3.24345	1.94092	0.545211	3.55995	0.00037093	0.0108742	transcription factor MYB114
XM_002275710.3	19.5358	1.94078	0.498781	3.89105	9.98e-05	0.00430501	secoisolariciresinol dehydrogenase-like	Short-chain dehydrogenase/reductase SDR
XM_002282492.2	4.24655	1.94011	0.514992	3.76727	0.000165045	0.00612842	dynamin-related protein 5A
XM_002283228.3	7.54532	1.93927	0.45897	4.22527	2.39e-05	0.00152074	protein FIZZY-RELATED 3	ubiquitin-protein transferase activator activity [GO:0097027]; positive regulation of ubiquitin protein ligase activity [GO:1904668]	GO:0097027; GO:1904668
XM_010652962.1	6.99427	1.93745	0.522295	3.70949	0.000207675	0.00719573		integral component of membrane [GO:0016021]	GO:0016021
XM_002270782.3	3.52488	1.93218	0.536153	3.60379	0.000313615	0.00964326	condensin-2 complex subunit H2
XM_002276705.3	3.58763	1.93026	0.543017	3.55469	0.000378419	0.0110387	dirigent protein 23	apoplast [GO:0048046]; guiding stereospecific synthesis activity [GO:0042349]; phenylpropanoid biosynthetic process [GO:0009699]	GO:0009699; GO:0042349; GO:0048046
XM_010665048.1	1.46608	1.92843	0.493246	3.90967	9.24e-05	0.00407598	transcription factor MYB34	DNA binding [GO:0003677]	GO:0003677
XM_002270671.2	7.84656	1.92682	0.46865	4.11142	3.93e-05	0.00223141	upstream activation factor subunit spp27	SWIB/MDM2 domain
XM_002265571.2	29.7438	1.92125	0.406657	4.7245	2.31e-06	0.000266103	arabinogalactan peptide 20	integral component of membrane [GO:0016021]	GO:0016021
XM_002264529.3	12.2109	1.91976	0.517004	3.71325	0.000204617	0.00710375	probably inactive leucine-rich repeat receptor-like protein kinase IMK2
XM_010649000.1	3.67762	1.91747	0.541281	3.54247	0.000396393	0.0113654	abnormal spindle-like microcephaly-associated protein homolog
XM_010652801.1	5.61975	1.91364	0.496902	3.85115	0.000117567	0.00483572	uncharacterized protein LOC100255365
XM_010662763.1	4.34027	1.91317	0.517637	3.69597	0.000219049	0.00742198	structural maintenance of chromosomes protein 4 isoform X1
XM_010658408.1	3.01964	1.91192	0.538258	3.55205	0.000382245	0.0110952	microtubule-associated protein TORTIFOLIA1	microtubule [GO:0005874]; microtubule binding [GO:0008017]	GO:0005874; GO:0008017
XM_010658410.1	3.12992	1.90454	0.541318	3.51834	0.000434253	0.0121254	microtubule-associated protein TORTIFOLIA1	microtubule [GO:0005874]; microtubule binding [GO:0008017]	GO:0005874; GO:0008017
XM_010649567.1	2.86784	1.90103	0.524447	3.62483	0.000289146	0.00911353	transcription factor TGA2.3
XM_010663786.1	14.924	1.89865	0.396976	4.78279	1.73e-06	0.000220725	growth-regulating factor 4 isoform X1
XM_002270867.3	12.8177	1.89744	0.524659	3.61652	0.00029859	0.00933008	mitotic spindle checkpoint protein MAD2	mitotic spindle assembly checkpoint [GO:0007094]	GO:0007094
XM_002262708.3	19.1373	1.89616	0.407845	4.64921	3.33e-06	0.00034739	STS14 protein	Cysteine-rich secretory protein, allergen V5/Tpx-1-related
XM_010649713.1	4.82001	1.89507	0.539367	3.51351	0.000442226	0.0123087	uncharacterized protein LOC104878843 isoform X2	extracellular region [GO:0005576]; pathogenesis [GO:0009405]	GO:0005576; GO:0009405
XM_010666845.1	2.32025	1.89476	0.543797	3.48431	0.000493411	0.013313	uncharacterized protein LOC104882684 isoform X4	nickel cation binding [GO:0016151]; nitrogen compound metabolic process [GO:0006807]	GO:0006807; GO:0016151
XM_002283062.2	14.0715	1.89374	0.541742	3.49565	0.0004729	0.0129379	syntaxin-related protein KNOLLE	endomembrane system [GO:0012505]; integral component of membrane [GO:0016021]; plasma membrane [GO:0005886]; SNARE complex [GO:0031201]; SNAP receptor activity [GO:0005484]; SNARE binding [GO:0000149]; exocytosis [GO:0006887]; intracellular protein transport [GO:0006886]; vesicle docking [GO:0048278]; vesicle fusion [GO:0006906]	GO:0000149; GO:0005484; GO:0005886; GO:0006886; GO:0006887; GO:0006906; GO:0012505; GO:0016021; GO:0031201; GO:0048278
XM_010662302.1	8.65113	1.89368	0.495625	3.82079	0.000133027	0.00530273		integral component of membrane [GO:0016021]; voltage-gated chloride channel activity [GO:0005247]	GO:0005247; GO:0016021
XM_003635125.2	6.41044	1.89125	0.532595	3.551	0.000383768	0.0111302	membrane protein of ER body-like protein isoform X2	endoplasmic reticulum [GO:0005783]; ER body [GO:0010168]; integral component of membrane [GO:0016021]; membrane [GO:0016020]; iron ion transmembrane transporter activity [GO:0005381]; manganese ion transmembrane transporter activity [GO:0005384]; cellular manganese ion homeostasis [GO:0030026]; cellular response to iron ion [GO:0071281]; intracellular sequestering of iron ion [GO:0006880]; mangan…	GO:0005381; GO:0005384; GO:0005783; GO:0006880; GO:0010168; GO:0016020; GO:0016021; GO:0030026; GO:0071281; GO:0071421
XM_002283114.3	7.61524	1.89079	0.44136	4.28401	1.84e-05	0.00125841	epidermis-specific secreted glycoprotein EP1-like	Bulb-type lectin domain
XM_002275616.2	3.58186	1.89001	0.520218	3.63312	0.000280014	0.00889731	condensin-2 complex subunit D3	condensed chromosome, centromeric region [GO:0000779]; nuclear condensin complex [GO:0000799]; chromatin binding [GO:0003682]; histone binding [GO:0042393]; chromosome separation [GO:0051304]; meiotic chromosome condensation [GO:0010032]; mitotic chromosome condensation [GO:0007076]	GO:0000779; GO:0000799; GO:0003682; GO:0007076; GO:0010032; GO:0042393; GO:0051304
XM_010648082.1	4.54265	1.88937	0.498225	3.7922	0.000149316	0.00573785	uncharacterized protein LOC100853414
XM_010666745.1	2.17786	1.88893	0.541092	3.49095	0.0004813	0.0131067
XM_002285898.2	14.0772	1.88823	0.514525	3.66986	0.000242681	0.00802966	uncharacterized protein LOC100264304
XM_002278478.3	6.14432	1.88713	0.524328	3.59915	0.000319265	0.00972762	piriformospora indica-insensitive protein 2	integral component of membrane [GO:0016021]	GO:0016021
XM_003633858.2	15.5959	1.88666	0.484514	3.89394	9.86e-05	0.00426448	squamosa promoter-binding-like protein 8	ATP binding [GO:0005524]; protein serine/threonine kinase activity [GO:0004674]	GO:0004674; GO:0005524
XM_010658024.1	5.19838	1.88628	0.527765	3.5741	0.000351431	0.0104416	transcription repressor OFP8
XM_002279585.2	7.17638	1.88625	0.526217	3.58455	0.00033766	0.0101264	uncharacterized protein LOC100258531
XM_002269527.3	3.84836	1.88551	0.513752	3.67007	0.000242482	0.00802966	F-box protein At4g35930, partial	nucleolus [GO:0005730]	GO:0005730
XM_010655459.1	3.98856	1.88536	0.533685	3.53272	0.000411304	0.0116601		ATP binding [GO:0005524]; protein kinase activity [GO:0004672]	GO:0004672; GO:0005524
XM_010663353.1	2.95185	1.88238	0.542856	3.46754	0.000525246	0.0138933	spindle and kinetochore-associated protein 1 homolog	cell division [GO:0051301]; chromosome segregation [GO:0007059]	GO:0007059; GO:0051301
XM_010659948.1	3.16854	1.87821	0.537545	3.49405	0.00047575	0.0129857	G2/mitotic-specific cyclin S13-7 isoform X2
XM_010649682.1	3.4245	1.87721	0.542051	3.46317	0.000533858	0.0140389
XM_002281538.3	383.783	1.87582	0.434554	4.31666	1.58e-05	0.00112312	xyloglucan endotransglucosylase/hydrolase protein 9	apoplast [GO:0048046]; cell wall [GO:0005618]; hydrolase activity, hydrolyzing O-glycosyl compounds [GO:0004553]; xyloglucan:xyloglucosyl transferase activity [GO:0016762]; cell wall biogenesis [GO:0042546]; cell wall organization [GO:0071555]; xyloglucan metabolic process [GO:0010411]	GO:0004553; GO:0005618; GO:0010411; GO:0016762; GO:0042546; GO:0048046; GO:0071555
XM_002276844.2	7.68853	1.87459	0.522684	3.58648	0.000335176	0.0100776	scarecrow-like protein 28 isoform X1
XM_010661863.1	1.54251	1.87334	0.468863	3.9955	6.46e-05	0.00312919	protein IQ-DOMAIN 1	P-loop containing nucleoside triphosphate hydrolase
XM_002266082.3	13.7922	1.87301	0.434476	4.31097	1.63e-05	0.00114783	GDSL esterase/lipase At5g45670	hydrolase activity, acting on ester bonds [GO:0016788]	GO:0016788
XM_010646359.1	4.37374	1.8709	0.530426	3.52717	0.000420023	0.0118029	heavy metal-associated isoprenylated plant protein 47	cytoplasm [GO:0005737]; transition metal ion binding [GO:0046914]; cellular transition metal ion homeostasis [GO:0046916]; metal ion transport [GO:0030001]	GO:0005737; GO:0030001; GO:0046914; GO:0046916
XM_002264443.3	35.3904	1.86966	0.463235	4.0361	5.43e-05	0.0027835	patellin-6
XM_002264037.2	10.3117	1.86825	0.527375	3.54254	0.000396287	0.0113654	uncharacterized protein LOC100260333
XM_002263077.2	10.309	1.86747	0.467894	3.99122	6.57e-05	0.00315574	uncharacterized protein LOC100247256	cytoplasmic mRNA processing body [GO:0000932]; DNA-directed RNA polymerase II, core complex [GO:0005665]; DNA-directed RNA polymerase activity [GO:0003899]; nucleotide binding [GO:0000166]; translation initiation factor binding [GO:0031369]; mRNA export from nucleus in response to heat stress [GO:0031990]; nuclear-transcribed mRNA catabolic process, deadenylation-dependent decay [GO:0000288]; pos…	GO:0000166; GO:0000288; GO:0000932; GO:0003899; GO:0005665; GO:0006367; GO:0031369; GO:0031990; GO:0034402; GO:0045948
XM_010656422.1	5.83846	1.86663	0.530465	3.51886	0.000433413	0.0121115	uncharacterized protein LOC100251511
XM_010666815.1	24.2211	1.8666	0.480429	3.88528	0.000102213	0.00439241
NM_001281251.1	31.5875	1.86589	0.534217	3.49276	0.000478048	0.0130282	uncharacterized protein LOC100257749	DNA binding [GO:0003677]	GO:0003677
XM_002263882.3	14.5768	1.86477	0.518131	3.59904	0.000319395	0.00972762	uncharacterized protein At1g65710
XM_002278560.3	6.79293	1.86386	0.51274	3.6351	0.000277874	0.0088613	probable flavin-containing monooxygenase 1	flavin adenine dinucleotide binding [GO:0050660]; monooxygenase activity [GO:0004497]; N,N-dimethylaniline monooxygenase activity [GO:0004499]; NADP binding [GO:0050661]; oxidation-reduction process [GO:0055114]	GO:0004497; GO:0004499; GO:0050660; GO:0050661; GO:0055114
XM_002272420.2	5.64291	1.85962	0.514714	3.61291	0.000302774	0.00940015	uncharacterized protein At5g39865
XM_010664622.1	15.5046	1.85659	0.399666	4.64535	3.39e-06	0.000351859	growth-regulating factor 4 isoform X2
XM_010666180.1	9.90772	1.85341	0.45763	4.05002	5.12e-05	0.00268151		integral component of membrane [GO:0016021]; amino acid transmembrane transporter activity [GO:0015171]; amino acid transmembrane transport [GO:0003333]	GO:0003333; GO:0015171; GO:0016021
XM_002265014.3	154.381	1.85251	0.547936	3.38088	0.00072254	0.0173203	basic form of pathogenesis-related protein 1	extracellular region [GO:0005576]	GO:0005576
XM_002279535.2	9.67094	1.85233	0.529663	3.49718	0.000470202	0.0128889	uncharacterized protein LOC100264148
XM_002278746.2	4.40531	1.85146	0.543985	3.40351	0.000665267	0.0163706	uncharacterized protein LOC100259691	integral component of membrane [GO:0016021]	GO:0016021
XM_002283056.3	2.7457	1.85144	0.535553	3.45706	0.000546099	0.0142439	meiotic nuclear division protein 1 homolog isoform X1
XM_002275010.3	5.16238	1.8502	0.503789	3.67256	0.00024013	0.00798273	kinesin-like protein NACK2
XM_010664789.1	2.23466	1.84976	0.541162	3.41813	0.000630537	0.0157246		apoplast [GO:0048046]; cell wall [GO:0005618]; hydrolase activity, hydrolyzing O-glycosyl compounds [GO:0004553]; xyloglucan:xyloglucosyl transferase activity [GO:0016762]; cell wall biogenesis [GO:0042546]; cell wall organization [GO:0071555]; xyloglucan metabolic process [GO:0010411]	GO:0004553; GO:0005618; GO:0010411; GO:0016762; GO:0042546; GO:0048046; GO:0071555
XM_002274584.2	14.1144	1.84783	0.456945	4.04388	5.26e-05	0.00272182	endochitinase EP3	intracellular [GO:0005622]; chitin binding [GO:0008061]; chitinase activity [GO:0004568]; amino sugar metabolic process [GO:0006040]; carbohydrate metabolic process [GO:0005975]; cell wall macromolecule catabolic process [GO:0016998]; chitin catabolic process [GO:0006032]	GO:0004568; GO:0005622; GO:0005975; GO:0006032; GO:0006040; GO:0008061; GO:0016998
XM_003635328.2	11.3006	1.84507	0.500195	3.6887	0.000225404	0.00759349	growth-regulating factor 1	nucleus [GO:0005634]; ATP binding [GO:0005524]; developmental process [GO:0032502]; regulation of transcription, DNA-templated [GO:0006355]; transcription, DNA-templated [GO:0006351]	GO:0005524; GO:0005634; GO:0006351; GO:0006355; GO:0032502
XM_010653043.1	14.7119	1.84507	0.490948	3.75817	0.000171163	0.00623487	uncharacterized protein LOC104879592
XM_002273087.2	3.92091	1.84496	0.530565	3.47735	0.0005064	0.0135423	F-box protein At1g10780	Leucine-rich repeat domain, L domain-like
XM_002274777.3	16.404	1.84466	0.477043	3.86686	0.000110248	0.0046304	protein DETOXIFICATION 46, chloroplastic	integral component of membrane [GO:0016021]; antiporter activity [GO:0015297]; drug transmembrane transporter activity [GO:0015238]; drug transmembrane transport [GO:0006855]	GO:0006855; GO:0015238; GO:0015297; GO:0016021
XM_002273996.2	5.53099	1.8442	0.52571	3.50803	0.000451444	0.0124768	BTB/POZ domain-containing protein At5g03250	SKP1/BTB/POZ domain
XM_002282896.2	53.4452	1.84371	0.527255	3.49681	0.00047085	0.0128919	protein DETOXIFICATION 41	integral component of membrane [GO:0016021]; vacuolar membrane [GO:0005774]; drug transmembrane transporter activity [GO:0015238]; solute:proton antiporter activity [GO:0015299]; drug transmembrane transport [GO:0006855]	GO:0005774; GO:0006855; GO:0015238; GO:0015299; GO:0016021
XM_002274181.3	190.343	1.84146	0.530017	3.47434	0.000512118	0.0136165	uncharacterized protein LOC100258720
XM_010666501.1	3.42676	1.8405	0.545482	3.37407	0.000740644	0.0176105	G2/mitotic-specific cyclin-2	nucleus [GO:0005634]	GO:0005634
XM_002277893.2	12.56	1.83766	0.534465	3.4383	0.000585369	0.014932	probably inactive leucine-rich repeat receptor-like protein kinase IMK2	DNA binding [GO:0003677]	GO:0003677
XM_002273943.2	21.7812	1.83644	0.465441	3.94559	7.96e-05	0.00362877	uncharacterized protein LOC100241687	integral component of membrane [GO:0016021]; solute:proton antiporter activity [GO:0015299]	GO:0015299; GO:0016021
XM_002272163.2	3.88129	1.83531	0.495389	3.70479	0.000211566	0.00726623	basic 7S globulin 2	intracellular [GO:0005622]; ATP binding [GO:0005524]; MAP kinase activity [GO:0004707]	GO:0004707; GO:0005524; GO:0005622
XM_010661549.1	13.7874	1.83451	0.497292	3.689	0.000225136	0.00759173	kinesin-like protein KIN-14S
XM_010666751.1	6.73674	1.83276	0.536607	3.41546	0.000636745	0.0158458	protein EPIDERMAL PATTERNING FACTOR 2
XM_010658031.1	3.94799	1.83209	0.541163	3.38547	0.000710567	0.0171794	uncharacterized protein LOC100247556
XM_010649201.1	2.44326	1.83026	0.542112	3.37616	0.000735047	0.017543	abnormal spindle-like microcephaly-associated protein homolog
XM_002265988.3	8.48304	1.83006	0.453592	4.03459	5.47e-05	0.00279744	beta-amyrin 28-oxidase	heme binding [GO:0020037]; iron ion binding [GO:0005506]; monooxygenase activity [GO:0004497]; oxidoreductase activity, acting on paired donors, with incorporation or reduction of molecular oxygen [GO:0016705]; brassinosteroid biosynthetic process [GO:0016132]; brassinosteroid homeostasis [GO:0010268]; multicellular organism development [GO:0007275]; sterol metabolic process [GO:0016125]	GO:0004497; GO:0005506; GO:0007275; GO:0010268; GO:0016125; GO:0016132; GO:0016705; GO:0020037
XM_002273767.2	4.1252	1.82986	0.532527	3.43618	0.000589971	0.0149943	DNA repair protein RAD51 homolog	condensed nuclear chromosome [GO:0000794]; nucleoplasm [GO:0005654]; ATP binding [GO:0005524]; DNA-dependent ATPase activity [GO:0008094]; double-stranded DNA binding [GO:0003690]; four-way junction DNA binding [GO:0000400]; recombinase activity [GO:0000150]; single-stranded DNA binding [GO:0003697]; chromosome organization involved in meiotic cell cycle [GO:0070192]; DNA recombinase assembly [GO…	GO:0000150; GO:0000400; GO:0000730; GO:0000794; GO:0003690; GO:0003697; GO:0005524; GO:0005654; GO:0006312; GO:0007131; GO:0008094; GO:0010212; GO:0042148; GO:0070192; GO:1990426
XM_002269885.2	5.00627	1.82959	0.49887	3.66747	0.000244961	0.00806722	uncharacterized protein LOC100243543	translation initiation factor activity [GO:0003743]	GO:0003743
XM_002271319.3	14.7389	1.82777	0.422466	4.32644	1.52e-05	0.0010898	growth-regulating factor 4 isoform X2	nucleus [GO:0005634]; ATP binding [GO:0005524]; developmental process [GO:0032502]; regulation of transcription, DNA-templated [GO:0006355]; transcription, DNA-templated [GO:0006351]	GO:0005524; GO:0005634; GO:0006351; GO:0006355; GO:0032502
XM_003634592.2	7.10627	1.82574	0.434816	4.19887	2.68e-05	0.00165542	UDP-glycosyltransferase 79B9-like
XM_002278641.3	19.912	1.82517	0.408106	4.4723	7.74e-06	0.000656507	aspartyl protease family protein 2	aspartic-type endopeptidase activity [GO:0004190]; protein catabolic process [GO:0030163]; proteolysis [GO:0006508]	GO:0004190; GO:0006508; GO:0030163
XR_786881.1	120.964	1.82508	0.487592	3.74306	0.000181795	0.00649705
XM_002272844.3	14.2119	1.82485	0.457987	3.98451	6.76e-05	0.00323312	L-ascorbate oxidase homolog	plant-type cell wall [GO:0009505]; plasmodesma [GO:0009506]; copper ion binding [GO:0005507]; oxidoreductase activity, oxidizing metal ions [GO:0016722]	GO:0005507; GO:0009505; GO:0009506; GO:0016722
XM_002270391.3	14.8404	1.82409	0.408343	4.46704	7.93e-06	0.000665089	growth-regulating factor 4 isoform X1
XM_002271595.3	5.06243	1.82104	0.502092	3.62691	0.000286837	0.00906509	GDSL esterase/lipase 5	hydrolase activity, acting on ester bonds [GO:0016788]	GO:0016788
XM_010666846.1	1.65622	1.82036	0.539824	3.37213	0.000745899	0.0176877	uncharacterized protein LOC104882684 isoform X4
XR_785641.1	4.95199	1.81646	0.531514	3.41751	0.000631963	0.015749		nucleus [GO:0005634]; DNA binding [GO:0003677]; transcription factor activity, sequence-specific DNA binding [GO:0003700]; transcription, DNA-templated [GO:0006351]	GO:0003677; GO:0003700; GO:0005634; GO:0006351
XM_010661746.1	1.75616	1.81559	0.541331	3.35395	0.000796676	0.0184329		Exosome-associated factor Rrp47/DNA strand repair C1D<U+00A0>
XM_010665413.1	1.76893	1.81245	0.537451	3.3723	0.000745433	0.0176877	origin of replication complex subunit 5	nuclear origin of replication recognition complex [GO:0005664]; DNA replication origin binding [GO:0003688]; DNA replication initiation [GO:0006270]	GO:0003688; GO:0005664; GO:0006270
XM_010660200.1	12.7085	1.81004	0.517586	3.49708	0.000470378	0.0128889	rop guanine nucleotide exchange factor 5	Rho guanyl-nucleotide exchange factor activity [GO:0005089]	GO:0005089
XM_002285038.3	9.58678	1.80948	0.45313	3.99328	6.52e-05	0.00313703	putative cyclin-A3-1	nucleus [GO:0005634]	GO:0005634
XM_010651368.1	2.43823	1.80815	0.532128	3.39795	0.000678924	0.0166138	kinesin-like protein KIN-12C isoform X3	cell [GO:0005623]; chloroplast relocation [GO:0009902]	GO:0005623; GO:0009902
XM_002270408.2	5.18874	1.80733	0.537638	3.36161	0.000774905	0.0180764	kinesin-like protein KIN-10B isoform X1	kinesin complex [GO:0005871]; microtubule [GO:0005874]; ATP binding [GO:0005524]; ATPase activity [GO:0016887]; DNA binding [GO:0003677]; microtubule motor activity [GO:0003777]; microtubule-based movement [GO:0007018]	GO:0003677; GO:0003777; GO:0005524; GO:0005871; GO:0005874; GO:0007018; GO:0016887
XM_010666373.1	6.83984	1.80511	0.486868	3.70759	0.000209242	0.00724288	uncharacterized protein LOC104882551
XM_010658409.1	2.68488	1.80163	0.541225	3.32881	0.000872192	0.019576	microtubule-associated protein TORTIFOLIA1	microtubule [GO:0005874]; microtubule binding [GO:0008017]	GO:0005874; GO:0008017
XM_010664917.1	3.73543	1.79714	0.535508	3.35596	0.000790906	0.0183596	E2F transcription factor-like E2FE isoform X2
XM_010653852.1	1.95607	1.79706	0.534625	3.36135	0.000775627	0.0180764
XM_010666623.1	4.09751	1.79436	0.530117	3.38483	0.000712225	0.01719	glycine-rich cell wall structural protein 2-like	integral component of membrane [GO:0016021]	GO:0016021
XM_002281488.2	6.59771	1.79393	0.483415	3.71095	0.00020648	0.00716135	uncharacterized protein LOC100245597	cytosol [GO:0005829]	GO:0005829
XM_002268571.2	2.73122	1.79182	0.539216	3.32302	0.000890498	0.0198855	protein CHUP1, chloroplastic	chloroplast outer membrane [GO:0009707]; chloroplast organization [GO:0009658]	GO:0009658; GO:0009707
XM_002276295.2	6.51769	1.79152	0.518051	3.45819	0.000543809	0.0142051	protein QUIRKY	integral component of membrane [GO:0016021]; plasma membrane [GO:0005886]; calcium ion binding [GO:0005509]; calcium-dependent phospholipid binding [GO:0005544]	GO:0005509; GO:0005544; GO:0005886; GO:0016021
XM_010654101.1	8.97959	1.78983	0.507703	3.52536	0.000422906	0.0118649	uncharacterized protein LOC100256663
XM_002267958.3	14.0817	1.78746	0.472567	3.78244	0.000155296	0.0058716	protein WVD2-like 7	TPX2, C-terminal
XM_002280027.3	2.41505	1.78616	0.540403	3.30523	0.000948975	0.0206803	U-box domain-containing protein 15
XM_002264960.3	5.92832	1.78589	0.513641	3.47692	0.0005072	0.0135423	carboxy-terminal domain RNA polymerase II polypeptide A small phosphatase 1-like
XM_010666953.1	5.66836	1.78278	0.494991	3.60165	0.000316202	0.00968899	myb-related protein 308
NM_001281198.1	196.801	1.77944	0.534274	3.33058	0.000866662	0.0194767	3-deoxy-D-arabino-heptulosonate-7-phosphate synthase	chloroplast [GO:0009507]; 3-deoxy-7-phosphoheptulonate synthase activity [GO:0003849]; aromatic amino acid family biosynthetic process [GO:0009073]; cellular amino acid biosynthetic process [GO:0008652]	GO:0003849; GO:0008652; GO:0009073; GO:0009507
XM_002263346.3	12.3609	1.778	0.503769	3.5294	0.000416506	0.0117603	beta-galactosidase 3 isoform X2
XM_002269403.2	78.0666	1.77652	0.548141	3.241	0.00119111	0.0242615	serine carboxypeptidase-like 7	transferase activity, transferring acyl groups other than amino-acyl groups [GO:0016747]; proteolysis [GO:0006508]; secondary metabolic process [GO:0019748]	GO:0006508; GO:0016747; GO:0019748
XM_002270426.3	4.82882	1.77518	0.529914	3.34993	0.000808317	0.0185923	serine/threonine-protein kinase Aurora-3	chromosome passenger complex [GO:0032133]; condensed nuclear chromosome, centromeric region [GO:0000780]; spindle microtubule [GO:0005876]; spindle midzone [GO:0051233]; ATP binding [GO:0005524]; histone kinase activity (H3-S10 specific) [GO:0035175]; histone kinase activity (H3-S28 specific) [GO:0044022]; histone serine kinase activity [GO:0035174]; chromosome segregation [GO:0007059]; microtubu…	GO:0000226; GO:0000780; GO:0005524; GO:0005876; GO:0007052; GO:0007059; GO:0032133; GO:0032465; GO:0035174; GO:0035175; GO:0044022; GO:0051233
XM_010655995.1	6.25806	1.77404	0.506583	3.50198	0.000461806	0.0127333
XM_002264476.2	2.00994	1.77387	0.542528	3.26963	0.00107686	0.0225917	flavonol sulfotransferase-like
XM_010657706.1	1.66453	1.77336	0.538966	3.29031	0.00100078	0.0214168	putative GEM-like protein 8	nucleus [GO:0005634]; DNA binding [GO:0003677]; transcription factor activity, sequence-specific DNA binding [GO:0003700]; transcription, DNA-templated [GO:0006351]	GO:0003677; GO:0003700; GO:0005634; GO:0006351
NM_001281276.1	6.21464	1.77251	0.499534	3.54833	0.000387689	0.0111887	mitogen-activated protein kinase kinase kinase	ATP binding [GO:0005524]; protein kinase activity [GO:0004672]	GO:0004672; GO:0005524
XM_010653896.1	1.41719	1.77136	0.537359	3.29642	0.000979243	0.0211178	poly
XM_002283468.3	11.1086	1.76167	0.465219	3.78676	0.000152625	0.00581428	growth-regulating factor 1	nucleus [GO:0005634]; ATP binding [GO:0005524]; developmental process [GO:0032502]; regulation of transcription, DNA-templated [GO:0006355]; transcription, DNA-templated [GO:0006351]	GO:0005524; GO:0005634; GO:0006351; GO:0006355; GO:0032502
XR_787877.1	3.34041	1.76163	0.52721	3.34143	0.000833482	0.0189982
XM_010663686.1	19.0024	1.76104	0.48849	3.60508	0.000312061	0.00960838	UPF0481 protein At3g47200-like
XM_002279145.3	2.33048	1.76066	0.54073	3.25608	0.00112961	0.0234286	uncharacterized protein LOC100247426 isoform X2
XM_010655229.1	4.59638	1.75962	0.489585	3.59411	0.000325507	0.00986122	interactor of constitutive active ROPs 2, chloroplastic isoform X1
XM_010658967.1	1117.46	1.75911	0.539511	3.26057	0.00111188	0.0231374	putative cell wall protein
XM_010663284.1	6.96524	1.75721	0.540356	3.25194	0.00114621	0.023717
XM_002284528.2	252.975	1.75662	0.311217	5.64435	1.66e-08	4.91e-06	histone H4	endoplasmic reticulum [GO:0005783]; mitochondrion [GO:0005739]; vacuolar membrane [GO:0005774]; hydrolase activity [GO:0016787]; auxin polar transport [GO:0009926]; response to auxin [GO:0009733]; response to mechanical stimulus [GO:0009612]	GO:0005739; GO:0005774; GO:0005783; GO:0009612; GO:0009733; GO:0009926; GO:0016787
XM_002274958.3	299.173	1.75655	0.456809	3.84526	0.000120426	0.00494099	4-coumarate--CoA ligase 2
XM_002281989.3	2.36908	1.75356	0.541953	3.23562	0.00121378	0.024567	DDT domain-containing protein DDR4
XM_002268728.3	35.5983	1.75343	0.536991	3.26528	0.00109354	0.0228284	patellin-4	dioxygenase activity [GO:0051213]; metal ion binding [GO:0046872]	GO:0046872; GO:0051213
XM_002274734.3	3.16332	1.74838	0.526502	3.32076	0.000897736	0.0199586	mitotic checkpoint serine/threonine-protein kinase BUB1	integral component of membrane [GO:0016021]	GO:0016021
XM_010648324.1	3.46117	1.74597	0.531442	3.28534	0.0010186	0.0216864	G2/mitotic-specific cyclin-2 isoform X1
XM_002270548.2	5.91057	1.74136	0.452083	3.85186	0.000117223	0.00483572	origin of replication complex subunit 6	nuclear origin of replication recognition complex [GO:0005664]; DNA replication origin binding [GO:0003688]; DNA replication initiation [GO:0006270]	GO:0003688; GO:0005664; GO:0006270
XM_010651648.1	15.9689	1.74005	0.482682	3.60495	0.000312208	0.00960838	protein tesmin/TSO1-like CXC 2 isoform X2
XM_010658960.1	9.01129	1.73863	0.546611	3.18074	0.00146901	0.0282132	protein EPIDERMAL PATTERNING FACTOR 1	guard cell differentiation [GO:0010052]	GO:0010052
XR_786831.1	2.34189	1.7379	0.535301	3.24658	0.00116801	0.0239388
XM_002279544.2	22.5189	1.73554	0.463429	3.745	0.000180393	0.00647982	probable leucine-rich repeat receptor-like protein kinase At1g68400	integral component of membrane [GO:0016021]; ATP binding [GO:0005524]; protein kinase activity [GO:0004672]	GO:0004672; GO:0005524; GO:0016021
XM_010651814.1	7.22789	1.73492	0.498149	3.48274	0.000496313	0.0133507	uncharacterized protein LOC100258054	integral component of membrane [GO:0016021]	GO:0016021
XM_002271700.3	62.1757	1.7332	0.491759	3.52448	0.000424319	0.0118882	endoglucanase 17	cellulase activity [GO:0008810]; cellulose catabolic process [GO:0030245]	GO:0008810; GO:0030245
XM_002277328.3	2.11535	1.73209	0.50665	3.41872	0.000629169	0.0157127	uncharacterized protein LOC100255766
XM_010655227.1	4.33631	1.72957	0.510511	3.38791	0.00070427	0.0171034	interactor of constitutive active ROPs 2, chloroplastic isoform X1
XM_010650695.1	5.0581	1.72814	0.530359	3.25844	0.00112026	0.0232759	protein POLLENLESS 3-LIKE 2	Tetratricopeptide-like helical domain
XM_010666502.1	3.90236	1.72767	0.538117	3.21058	0.00132466	0.0261064		nucleus [GO:0005634]	GO:0005634
XM_010653624.1	3.1703	1.72751	0.531086	3.25279	0.0011428	0.0236603	3-ketoacyl-CoA synthase 2-like, partial	ubiquitin-protein transferase activity [GO:0004842]	GO:0004842
XM_002275814.2	1.9867	1.72533	0.542751	3.17886	0.00147855	0.0283312	putative UDP-rhamnose:rhamnosyltransferase 1
XM_010655230.1	4.3829	1.72443	0.515459	3.34542	0.000821583	0.0188048	interactor of constitutive active ROPs 2, chloroplastic isoform X1
XM_002277679.2	6.30667	1.72156	0.52375	3.28698	0.00101266	0.0215875	probable F-box protein At4g22030
XM_002267596.2	7.01222	1.72152	0.537558	3.20249	0.00136247	0.0267172	probable LRR receptor-like serine/threonine-protein kinase At5g10290	Golgi apparatus [GO:0005794]; integral component of membrane [GO:0016021]; carbohydrate binding [GO:0030246]; galactosyltransferase activity [GO:0008378]; protein glycosylation [GO:0006486]	GO:0005794; GO:0006486; GO:0008378; GO:0016021; GO:0030246
XM_010664759.1	2.23596	1.72125	0.543669	3.16599	0.00154555	0.0293438	protein STICHEL-like 2 isoform X1
XM_010651647.1	15.6718	1.72058	0.476551	3.61048	0.000305632	0.00947605	protein tesmin/TSO1-like CXC 2 isoform X2
XM_010666842.1	2.07483	1.71794	0.53859	3.18971	0.00142418	0.0276047	uncharacterized protein LOC104882684 isoform X4
XM_002272835.3	20.5108	1.71171	0.547167	3.12832	0.00175808	0.0319171	uncharacterized protein LOC100240776
XM_010649488.1	4.03131	1.71083	0.519722	3.29181	0.000995443	0.0213626
XM_002283999.3	6.02016	1.71009	0.482997	3.54057	0.000399256	0.0114289	uncharacterized protein LOC100266077
XM_010655075.1	38.574	1.70867	0.45821	3.72901	0.000192237	0.00676051	patellin-6
XM_002266416.3	23.0053	1.70777	0.54434	3.13733	0.00170496	0.031275	dirigent protein 22	apoplast [GO:0048046]; guiding stereospecific synthesis activity [GO:0042349]; phenylpropanoid biosynthetic process [GO:0009699]	GO:0009699; GO:0042349; GO:0048046
XM_010661834.1	13.4737	1.70655	0.416337	4.09895	4.15e-05	0.00231405	GRF1-interacting factor 1	SS18 family
XM_002267710.2	6.49432	1.70389	0.485398	3.5103	0.000447605	0.0123964	protein argonaute 7
XM_010661444.1	6.19848	1.70306	0.497967	3.42003	0.000626136	0.0156592	serine/threonine-protein kinase haspin homolog
XM_002280022.3	28.1182	1.70171	0.43122	3.94627	7.94e-05	0.00362323	serine carboxypeptidase-like 25	vacuole [GO:0005773]; serine-type carboxypeptidase activity [GO:0004185]; brassinosteroid mediated signaling pathway [GO:0009742]; proteolysis involved in cellular protein catabolic process [GO:0051603]	GO:0004185; GO:0005773; GO:0009742; GO:0051603
XM_010663507.1	1.72485	1.70125	0.54258	3.13547	0.00171577	0.0313428
XM_010646547.1	2.26736	1.70104	0.512326	3.32022	0.000899461	0.0199844
XM_002284800.2	16.9896	1.70042	0.48791	3.48512	0.000491925	0.0133035	heat stress transcription factor B-4	nucleus [GO:0005634]; sequence-specific DNA binding [GO:0043565]; transcription factor activity, sequence-specific DNA binding [GO:0003700]; asymmetric cell division [GO:0008356]	GO:0003700; GO:0005634; GO:0008356; GO:0043565
XM_002264506.2	1.83265	1.69663	0.490395	3.45973	0.000540724	0.014156	glutaredoxin-C3	response to desiccation [GO:0009269]	GO:0009269
XM_010650698.1	2.71321	1.69643	0.531124	3.19404	0.00140298	0.0272536	uncharacterized protein LOC100245548
XM_002281335.3	8.74069	1.69539	0.507955	3.33769	0.000844783	0.0191684	zinc-finger homeodomain protein 6	DNA binding [GO:0003677]	GO:0003677
XM_002264284.3	5.95404	1.69449	0.509853	3.3235	0.000888964	0.0198639	EH domain-containing protein 1
XM_010663105.1	2.0094	1.69427	0.54327	3.11865	0.0018168	0.0326876	probable serine/threonine-protein kinase cdc7 isoform X5	nucleus [GO:0005634]; DNA binding [GO:0003677]; regulation of transcription, DNA-templated [GO:0006355]; transcription, DNA-templated [GO:0006351]	GO:0003677; GO:0005634; GO:0006351; GO:0006355
XM_010653468.1	6.5042	1.69282	0.496993	3.40612	0.000658927	0.0162914	salutaridine reductase-like
XM_002273955.2	17.1728	1.69074	0.464335	3.64121	0.000271355	0.00870857	transcription factor MYB114	DNA binding [GO:0003677]	GO:0003677
XM_010663106.1	1.85113	1.68847	0.542688	3.11132	0.00186253	0.0332779	probable serine/threonine-protein kinase cdc7 isoform X5	O-methyltransferase activity [GO:0008171]; S-adenosylmethionine-dependent methyltransferase activity [GO:0008757]; aromatic compound biosynthetic process [GO:0019438]	GO:0008171; GO:0008757; GO:0019438
XM_010666503.1	3.79111	1.68353	0.537684	3.13108	0.00174166	0.0317334
XM_010650445.1	2.51161	1.68288	0.534835	3.14655	0.00165211	0.0306196	protein POLAR LOCALIZATION DURING ASYMMETRIC DIVISION AND REDISTRIBUTION	thiosulfate sulfurtransferase activity [GO:0004792]	GO:0004792
XM_002281004.2	2.54388	1.68252	0.539606	3.11804	0.00182056	0.032731	uncharacterized protein LOC100245756 isoform X1
XM_010649182.1	9.14688	1.68231	0.413384	4.0696	4.71e-05	0.00253363
XM_002266323.3	19.0515	1.68178	0.449898	3.73813	0.000185395	0.00659892	calmodulin-like protein 3	calcium ion binding [GO:0005509]	GO:0005509
XM_010658693.1	10.1875	1.68065	0.525558	3.19784	0.00138459	0.0269948	protein TPX2	microtubule [GO:0005874]; spindle [GO:0005819]; activation of protein kinase activity [GO:0032147]; regulation of mitotic spindle organization [GO:0060236]	GO:0005819; GO:0005874; GO:0032147; GO:0060236
XM_010661835.1	14.561	1.67773	0.406215	4.13015	3.63e-05	0.00210108		SS18 family	0
NM_001280920.1	43.4009	1.67599	0.44942	3.72922	0.000192075	0.00676051	cinnamate beta-D-glucosyltransferase-like	intracellular membrane-bounded organelle [GO:0043231]; quercetin 3-O-glucosyltransferase activity [GO:0080043]; quercetin 7-O-glucosyltransferase activity [GO:0080044]; flavonoid biosynthetic process [GO:0009813]; flavonoid glucuronidation [GO:0052696]	GO:0009813; GO:0043231; GO:0052696; GO:0080043; GO:0080044
XM_010655816.1	13.8743	1.67486	0.540871	3.0966	0.00195757	0.0344097	WD repeat-containing protein LWD1	nucleus [GO:0005634]	GO:0005634
XM_002275472.3	24.3682	1.67465	0.405858	4.1262	3.69e-05	0.00212351	protein NETWORKED 4B
XM_010657997.1	8.83643	1.67087	0.504684	3.31073	0.000930517	0.0204424	rac-like GTP-binding protein ARAC7 isoform X2
XM_002272415.3	5.38251	1.66996	0.507976	3.28748	0.00101088	0.0215625	kinesin-like protein KIN-8A isoform X1	kinesin complex [GO:0005871]; microtubule [GO:0005874]; ATP binding [GO:0005524]; ATPase activity [GO:0016887]; microtubule motor activity [GO:0003777]; microtubule-based movement [GO:0007018]	GO:0003777; GO:0005524; GO:0005871; GO:0005874; GO:0007018; GO:0016887
XM_002266197.3	76.2982	1.66854	0.453555	3.67882	0.000234319	0.00784133	protein YABBY 4	multicellular organism development [GO:0007275]	GO:0007275
XM_002285275.3	12.1778	1.66816	0.492504	3.38711	0.000706335	0.0171257	basic leucine zipper 34
XM_010656520.1	5.16163	1.66682	0.476418	3.49864	0.000467637	0.0128538	VQ motif-containing protein 11-like	VQ
XM_010659079.1	7.66214	1.66597	0.505939	3.29284	0.000991825	0.02132	putative cyclin-D6-1 isoform X1
XM_003631925.2	10.9412	1.66571	0.527515	3.15765	0.00159048	0.0299227	uncharacterized protein LOC100853751	Armadillo-type fold
XM_003631556.2	9.23488	1.66268	0.441661	3.76461	0.00016681	0.00616796	uncharacterized protein LOC100855200
XM_002277364.3	25.9144	1.65875	0.526327	3.15155	0.00162406	0.0303761	serine carboxypeptidase-like 45	Golgi apparatus [GO:0005794]; integral component of membrane [GO:0016021]; O-acetyltransferase activity [GO:0016413]; cell wall organization or biogenesis [GO:0071554]	GO:0005794; GO:0016021; GO:0016413; GO:0071554
XM_010649712.1	5.37225	1.6584	0.528599	3.13736	0.00170479	0.031275	uncharacterized protein LOC104878843 isoform X2	endoplasmic reticulum [GO:0005783]; integral component of membrane [GO:0016021]; plasma membrane [GO:0005886]; auxin efflux transmembrane transporter activity [GO:0010329]; auxin homeostasis [GO:0010252]; auxin polar transport [GO:0009926]; auxin-activated signaling pathway [GO:0009734]	GO:0005783; GO:0005886; GO:0009734; GO:0009926; GO:0010252; GO:0010329; GO:0016021
XM_002270099.2	4.95784	1.65818	0.494003	3.35662	0.000789025	0.018333		hydrolase activity, acting on carbon-nitrogen (but not peptide) bonds [GO:0016810]; nitrogen compound metabolic process [GO:0006807]	GO:0006807; GO:0016810
XM_010655087.1	1.47127	1.65737	0.538858	3.07571	0.00210003	0.036098	protein BREAST CANCER SUSCEPTIBILITY 2 homolog B isoform X1
XM_002269320.2	58.8543	1.65656	0.49945	3.31678	0.000910621	0.0201077	probable cinnamyl alcohol dehydrogenase 6
XM_010656104.1	17.1279	1.65549	0.451525	3.66643	0.000245956	0.00809244	delta(24)-sterol reductase
XM_010657934.1	2.57822	1.65462	0.537676	3.07735	0.00208851	0.0359659	meiotic nuclear division protein 1 homolog isoform X1
XM_003631652.2	2.65923	1.65315	0.54522	3.03208	0.00242879	0.0400119	eugenol synthase 1	integral component of membrane [GO:0016021]	GO:0016021
XM_010655721.1	5.23472	1.6524	0.500969	3.2984	0.000972375	0.0210341	putative homeobox-leucine zipper protein ATHB-51 isoform X2
XM_010657235.1	10.3382	1.65179	0.433559	3.80984	0.000139054	0.0054505
XM_010653339.1	4.19452	1.65126	0.514663	3.20843	0.00133462	0.0262881	kinesin-like protein KIN-12E isoform X2
XM_002282562.3	17.3106	1.65049	0.379577	4.34823	1.37e-05	0.0010075	squamosa promoter-binding-like protein 3	nucleus [GO:0005634]; DNA binding [GO:0003677]	GO:0003677; GO:0005634
XM_002262809.2	551.259	1.65004	0.290467	5.68065	1.34e-08	4.18e-06	histone H4	cytoplasm [GO:0005737]; glutathione transferase activity [GO:0004364]; glutathione metabolic process [GO:0006749]	GO:0004364; GO:0005737; GO:0006749
XM_010659305.1	44.9679	1.64936	0.480011	3.43608	0.000590188	0.0149943	non-specific lipid-transfer protein-like protein At5g64080
XM_010657195.1	15.9205	1.64933	0.481807	3.42323	0.000618827	0.0155094	protein CHUP1, chloroplastic	ribosome [GO:0005840]; structural constituent of ribosome [GO:0003735]; translation [GO:0006412]	GO:0003735; GO:0005840; GO:0006412
XM_010659176.1	2.26768	1.64864	0.508343	3.24315	0.00118215	0.0241627		transferase activity, transferring acyl groups other than amino-acyl groups [GO:0016747]	GO:0016747
XM_002282681.3	21.4669	1.64826	0.36219	4.55081	5.34e-06	0.000508955	UDP-glycosyltransferase 79B9	intracellular membrane-bounded organelle [GO:0043231]; quercetin 3-O-glucosyltransferase activity [GO:0080043]; quercetin 7-O-glucosyltransferase activity [GO:0080044]; flavonoid biosynthetic process [GO:0009813]; flavonoid glucuronidation [GO:0052696]	GO:0009813; GO:0043231; GO:0052696; GO:0080043; GO:0080044
XM_010660192.1	9.0576	1.64796	0.479439	3.43726	0.00058763	0.0149616	probable membrane-associated kinase regulator 2
XM_002280632.2	3.8874	1.64761	0.526983	3.1265	0.00176899	0.0320821	probable LRR receptor-like serine/threonine-protein kinase At4g36180
XM_010661651.1	3.80177	1.64562	0.545587	3.01623	0.0025594	0.0415422	uncharacterized protein LOC100255573 isoform X3
XM_010666504.1	3.40892	1.64424	0.532705	3.08658	0.00202475	0.0351642
XM_010666844.1	1.9222	1.64397	0.539855	3.04521	0.00232516	0.0388313	uncharacterized protein LOC104882684 isoform X4
XM_002263223.2	14.5626	1.64185	0.40473	4.05666	4.98e-05	0.00263379	GRF1-interacting factor 1	integral component of membrane [GO:0016021]; transmembrane receptor protein kinase activity [GO:0019199]	GO:0016021; GO:0019199
XM_002275087.3	9.48166	1.64171	0.521666	3.14705	0.00164928	0.0306109	uncharacterized protein LOC100261455
XM_002277234.2	22.5957	1.6413	0.376502	4.35934	1.3e-05	0.000965737	P-loop NTPase domain-containing protein LPA1 homolog 2	P-loop containing nucleoside triphosphate hydrolase
XM_010664414.1	1.70263	1.64052	0.541636	3.02883	0.00245504	0.0402492
XM_002267620.2	6.81151	1.63982	0.451407	3.63268	0.000280492	0.00890449	condensin complex subunit 3	condensed chromosome [GO:0000793]; condensin complex [GO:0000796]; mitotic chromosome condensation [GO:0007076]	GO:0000793; GO:0000796; GO:0007076
XM_010663313.1	15.5796	1.63827	0.429511	3.81427	0.000136586	0.0053897
XM_002267624.2	4.88965	1.63784	0.535585	3.05804	0.00222788	0.0377312	cell division cycle-associated protein 7	sequence-specific DNA binding [GO:0043565]; transcription factor activity, sequence-specific DNA binding [GO:0003700]	GO:0003700; GO:0043565
XM_010647847.1	3.90809	1.63767	0.536855	3.05049	0.0022847	0.0383009	cytokinin riboside 5\'-monophosphate phosphoribohydrolase LOG5 isoform X2
XM_010662688.1	4.5855	1.6348	0.546523	2.99127	0.00277824	0.0438422	uncharacterized protein LOC104881680
XM_010652812.1	4.03368	1.63423	0.522388	3.12839	0.00175768	0.0319171	interactor of constitutive active ROPs 3 isoform X1
XM_002281846.2	24.1647	1.63381	0.506202	3.22759	0.00124838	0.0250615	thermospermine synthase ACAULIS5	cytoplasm [GO:0005737]; thermospermine synthase activity [GO:0010487]; polyamine biosynthetic process [GO:0006596]	GO:0005737; GO:0006596; GO:0010487
XM_010660754.1	3.35618	1.6323	0.525887	3.1039	0.00190989	0.0338777	65-kDa microtubule-associated protein 5 isoform X1	cytokinesis [GO:0000910]; microtubule cytoskeleton organization [GO:0000226]	GO:0000226; GO:0000910
XM_002271218.3	23.8663	1.62736	0.54753	2.97219	0.00295683	0.0456986	uncharacterized protein LOC100251518	Rho GTPase activating protein
XM_010649649.1	1.78339	1.62475	0.539665	3.01066	0.00260679	0.0420788	cyclin-A3-4
XM_010646150.1	3.40868	1.62364	0.540774	3.00243	0.00267836	0.0427353	NEP1-interacting protein-like 1
XM_010656349.1	2.9165	1.6217	0.540112	3.00252	0.00267752	0.0427353
XM_002269818.2	7.59714	1.61938	0.471951	3.43124	0.000600824	0.0151661	structural maintenance of chromosomes protein 2-1	condensin complex [GO:0000796]; nucleus [GO:0005634]; ATP binding [GO:0005524]; mitotic chromosome condensation [GO:0007076]	GO:0000796; GO:0005524; GO:0005634; GO:0007076
XM_010658027.1	1.95693	1.61888	0.540989	2.99244	0.00276756	0.0437324	uncharacterized protein LOC100245756 isoform X1	metal ion binding [GO:0046872]; ubiquitin protein ligase activity [GO:0061630]; regulation of cell adhesion [GO:0030155]	GO:0030155; GO:0046872; GO:0061630
XM_002283437.2	45.7102	1.61465	0.374795	4.3081	1.65e-05	0.00115622	glucan endo-1,3-beta-glucosidase 13	anchored component of plasma membrane [GO:0046658]; hydrolase activity, hydrolyzing O-glycosyl compounds [GO:0004553]; polysaccharide binding [GO:0030247]; carbohydrate metabolic process [GO:0005975]	GO:0004553; GO:0005975; GO:0030247; GO:0046658
XM_002279255.3	4.60384	1.61327	0.490642	3.28809	0.00100871	0.0215555
XM_010652698.1	2.72584	1.61266	0.54281	2.97094	0.00296891	0.0458049
XM_010663104.1	1.81309	1.61128	0.543162	2.96649	0.00301223	0.0462708	probable serine/threonine-protein kinase cdc7 isoform X5
XM_002282600.2	2.36265	1.61022	0.545322	2.9528	0.00314911	0.0476055	origin of replication complex subunit 2
XR_787847.1	4.53176	1.60722	0.485609	3.3097	0.000933945	0.0204794		acetyl-CoA carboxylase complex [GO:0009317]; acetyl-CoA carboxylase activity [GO:0003989]; fatty acid biosynthetic process [GO:0006633]	GO:0003989; GO:0006633; GO:0009317
XM_010651251.1	1.95936	1.60717	0.540772	2.97199	0.00295872	0.0457077	putative SNAP25 homologous protein SNAP30	plasma membrane [GO:0005886]	GO:0005886
XM_002270856.3	7.6679	1.60712	0.421814	3.81003	0.000138951	0.0054505	putative laccase-9 isoform X1	kinase activity [GO:0016301]; magnesium ion binding [GO:0000287]; potassium ion binding [GO:0030955]; pyruvate kinase activity [GO:0004743]	GO:0000287; GO:0004743; GO:0016301; GO:0030955
XM_002267173.2	31.1281	1.6061	0.447804	3.58663	0.000334984	0.0100776	cytosolic sulfotransferase 12
NM_001281105.1	633.003	1.60542	0.54722	2.93377	0.0033487	0.0497267	naringenin,2-oxoglutarate 3-dioxygenase	metal ion binding [GO:0046872]; naringenin 3-dioxygenase activity [GO:0045486]; flavonoid biosynthetic process [GO:0009813]; response to light stimulus [GO:0009416]	GO:0009416; GO:0009813; GO:0045486; GO:0046872
XM_010661019.1	3.38913	1.60109	0.518521	3.08779	0.0020165	0.0350893	sister chromatid cohesion 1 protein 3
XM_010652573.1	11.5034	1.60038	0.396699	4.03425	5.48e-05	0.00279744	uncharacterized protein At3g28850	cell [GO:0005623]; electron carrier activity [GO:0009055]; protein disulfide oxidoreductase activity [GO:0015035]; cell redox homeostasis [GO:0045454]	GO:0005623; GO:0009055; GO:0015035; GO:0045454
XM_010662452.1	8.0493	1.60032	0.509134	3.14321	0.00167106	0.0308459	uncharacterized protein LOC104881649 isoform X2	nucleosome [GO:0000786]; nucleus [GO:0005634]; nucleosomal DNA binding [GO:0031492]; nucleosome assembly [GO:0006334]	GO:0000786; GO:0005634; GO:0006334; GO:0031492
XM_002277542.3	284.513	1.59912	0.336141	4.75728	1.96e-06	0.000239203	non-specific lipid transfer protein GPI-anchored 1
XM_010651813.1	13.3574	1.59725	0.450197	3.54789	0.000388324	0.0111887	kinesin-like protein KIN-10A	kinesin complex [GO:0005871]; phragmoplast [GO:0009524]; ATP binding [GO:0005524]; ATPase activity [GO:0016887]; microtubule motor activity [GO:0003777]; microtubule-based movement [GO:0007018]	GO:0003777; GO:0005524; GO:0005871; GO:0007018; GO:0009524; GO:0016887
XM_002281746.2	5.18878	1.59658	0.498695	3.20152	0.00136703	0.0267767	uncharacterized protein LOC100259547
XM_010648333.1	3.59993	1.59329	0.535716	2.97412	0.00293829	0.0455484	G2/mitotic-specific cyclin-2 isoform X1	nucleus [GO:0005634]	GO:0005634
XM_010657374.1	3.4955	1.59325	0.523628	3.0427	0.00234464	0.0390455	uncharacterized protein LOC100263531	Herpesvirus UL139, cytomegalovirus
XM_002272929.2	15.7644	1.59308	0.407095	3.91328	9.11e-05	0.00403581	subtilisin-like protease SBT1.1
XM_010652448.1	2.18894	1.5928	0.536197	2.97055	0.00297268	0.045843	uncharacterized protein LOC104879498
XM_010648515.1	82.6351	1.58946	0.417408	3.80793	0.000140137	0.00546859	21 kDa protein	enzyme inhibitor activity [GO:0004857]	GO:0004857
XM_002274279.2	9.07145	1.58578	0.418342	3.79064	0.000150259	0.00575523	protein RAE1	nuclear pore [GO:0005643]; RNA binding [GO:0003723]; ubiquitin binding [GO:0043130]; protein import into nucleus [GO:0006606]; RNA export from nucleus [GO:0006405]; transcription-dependent tethering of RNA polymerase II gene DNA at nuclear periphery [GO:0000972]	GO:0000972; GO:0003723; GO:0005643; GO:0006405; GO:0006606; GO:0043130
XM_010663442.1	5.52889	1.58574	0.534613	2.96615	0.00301551	0.0462797	UPF0481 protein At3g47200-like
XM_010653337.1	4.06166	1.58377	0.525935	3.01135	0.0026009	0.0420031	kinesin-like protein KIN-12E isoform X2	mitochondrial matrix [GO:0005759]; translation elongation factor activity [GO:0003746]; mitochondrial translational elongation [GO:0070125]	GO:0003746; GO:0005759; GO:0070125
XM_002266898.2	17.4265	1.5832	0.505702	3.13069	0.00174393	0.0317421	protein CHUP1, chloroplastic	DNA binding [GO:0003677]	GO:0003677
[truncated: 1,878 more rows]

## Sheet: PinotNoir_T2
Gene ID	baseMean	log2FoldChange	lfcSE	stat	pvalue	padj	Protein names	Gene ontology (GO)	Gene ontology IDs
[truncated: 23 more rows]

## Sheet: PinotNoir_T3
Gene ID	baseMean	log2FoldChange	lfcSE	stat	pvalue	padj	Protein names	Gene ontology (GO)	Gene ontology IDs
[truncated: 474 more rows]

## Sheet: Bianca_T1
Gene ID	baseMean	log2FoldChange	lfcSE	stat	pvalue	padj	Protein names	Gene ontology (GO)	Gene ontology IDs
[truncated: 5,901 more rows]

[truncated: 2 more sheets: Bianca_T2, Bianca_T3]
