# Supplementary material for: Unique resistance traits against downy mildew from the center of origin of grapevine (Vitis vinifera)
Source: Sci Rep. 2018 Aug 21;8:12523. doi: 10.1038/s41598-018-30413-w (PMC6104083; doi:10.1038/s41598-018-30413-w)
Supplement: Supplementary file 3 — Table S2 [file 41598_2018_30413_MOESM3_ESM.xlsx]

## Sheet: Mgaloblishvili_T1
Down-regulated					Up-regulated
GO.ID	Term	classicFisher			GO.ID	Term	classicFisher
GO:0009812	flavonoid metabolic process	1.2e-06			GO:0050896	response to stimulus	6.6e-07
GO:0009813	flavonoid biosynthetic process	1.2e-06			GO:0035556	intracellular signal transduction	1.5e-05
GO:0042814	monopolar cell growth	5.7e-05			GO:0005991	trehalose metabolic process	4.5e-05
GO:0051510	regulation of unidimensional cell growth	5.7e-05			GO:0070413	trehalose metabolism in response to stre...	4.5e-05
GO:0051513	regulation of monopolar cell growth	5.7e-05			GO:0051716	cellular response to stimulus	4.7e-05
GO:0001558	regulation of cell growth	0.00014			GO:0010286	heat acclimation	0.00028
GO:0009826	unidimensional cell growth	0.00014			GO:0071586	CAAX-box protein processing	0.00028
GO:0060560	developmental growth involved in morphog...	0.00014			GO:0080120	CAAX-box protein maturation	0.00028
GO:0016049	cell growth	0.00028			GO:0007165	signal transduction	0.00035
GO:0048638	regulation of developmental growth	0.00048			GO:0023052	signaling	0.0004
GO:0044699	single-organism process	0.0007			GO:0044700	single organism signaling	0.0004
GO:0040008	regulation of growth	0.00075			GO:0007154	cell communication	0.00047
GO:0046395	carboxylic acid catabolic process	0.00075			GO:0005984	disaccharide metabolic process	0.00068
GO:0048589	developmental growth	0.00075			GO:0006950	response to stress	0.00097
GO:0032502	developmental process	0.00077			GO:0009408	response to heat	0.00164
GO:0048856	anatomical structure development	0.00091			GO:0009311	oligosaccharide metabolic process	0.0018
GO:0016054	organic acid catabolic process	0.0011			GO:0006555	methionine metabolic process	0.00271
GO:0040007	growth	0.0011			GO:0009086	methionine biosynthetic process	0.00271
GO:0009653	anatomical structure morphogenesis	0.00113			GO:0009266	response to temperature stimulus	0.00271
GO:0044767	single-organism developmental process	0.00146			GO:0006857	oligopeptide transport	0.00402
GO:0051304	chromosome separation	0.00155			GO:0015833	peptide transport	0.00402
GO:0007088	regulation of mitotic nuclear division	0.00179			GO:0042886	amide transport	0.00402
GO:0007091	metaphase/anaphase transition of mitotic...	0.00179			GO:0007264	small GTPase mediated signal transductio...	0.0056
GO:0007093	mitotic cell cycle checkpoint	0.00179			GO:0016485	protein processing	0.01155
GO:0007094	mitotic spindle assembly checkpoint	0.00179			GO:0051604	protein maturation	0.01155
GO:0010639	negative regulation of organelle organiz...	0.00179			GO:0001666	response to hypoxia	0.01688
GO:0010948	negative regulation of cell cycle proces...	0.00179			GO:0006022	aminoglycan metabolic process	0.01688
GO:0010965	regulation of mitotic sister chromatid s...	0.00179			GO:0006023	aminoglycan biosynthetic process	0.01688
GO:0019523	L-idonate metabolic process	0.00179			GO:0006024	glycosaminoglycan biosynthetic process	0.01688
GO:0030071	regulation of mitotic metaphase/anaphase...	0.00179			GO:0010478	chlororespiration	0.01688
GO:0031577	spindle checkpoint	0.00179			GO:0022900	electron transport chain	0.01688
GO:0033044	regulation of chromosome organization	0.00179			GO:0022904	respiratory electron transport chain	0.01688
GO:0033045	regulation of sister chromatid segregati...	0.00179			GO:0030203	glycosaminoglycan metabolic process	0.01688
GO:0033046	negative regulation of sister chromatid ...	0.00179			GO:0036293	response to decreased oxygen levels	0.01688
GO:0033047	regulation of mitotic sister chromatid s...	0.00179			GO:0045338	farnesyl diphosphate metabolic process	0.01688
GO:0033048	negative regulation of mitotic sister ch...	0.00179			GO:0070482	response to oxygen levels	0.01688
GO:0044784	metaphase/anaphase transition of cell cy...	0.00179			GO:0009628	response to abiotic stimulus	0.01868
GO:0045839	negative regulation of mitotic nuclear d...	0.00179			GO:0006750	glutathione biosynthetic process	0.03348
GO:0045841	negative regulation of mitotic metaphase...	0.00179			GO:0017004	cytochrome complex assembly	0.03348
GO:0045930	negative regulation of mitotic cell cycl...	0.00179			GO:0019184	nonribosomal peptide biosynthetic proces...	0.03348
GO:0046183	L-idonate catabolic process	0.00179			GO:0006486	protein glycosylation	0.03985
GO:0051306	mitotic sister chromatid separation	0.00179			GO:0043413	macromolecule glycosylation	0.03985
GO:0051783	regulation of nuclear division	0.00179			GO:0070085	glycosylation	0.03985
GO:0051784	negative regulation of nuclear division	0.00179			GO:0044262	cellular carbohydrate metabolic process	0.04151
GO:0051983	regulation of chromosome segregation	0.00179			GO:0009066	aspartate family amino acid metabolic pr...	0.0479
GO:0051985	negative regulation of chromosome segreg...	0.00179			GO:0009067	aspartate family amino acid biosynthetic...	0.0479
GO:0071173	spindle assembly checkpoint	0.00179			GO:0009100	glycoprotein metabolic process	0.05649
GO:0071174	mitotic spindle checkpoint	0.00179			GO:0009101	glycoprotein biosynthetic process	0.05649
GO:1901987	regulation of cell cycle phase transitio...	0.00179			GO:0000103	sulfate assimilation	0.08164
GO:1901988	negative regulation of cell cycle phase ...	0.00179			GO:0000209	protein polyubiquitination	0.08505

## Sheet: Pinot noir_T1
Down-regulated					Up-regulated
GO.ID	Term	classicFisher			GO.ID	Term	classicFisher
GO:0050896	response to stimulus	1.8e-05			GO:0002181	cytoplasmic translation	4.9e-09
GO:0006950	response to stress	0.00017			GO:0006996	organelle organization	1.4e-06
GO:0007034	vacuolar transport	0.00049			GO:0042255	ribosome assembly	5e-06
GO:0005991	trehalose metabolic process	0.00137			GO:0034622	cellular macromolecular complex assembly	9.4e-06
GO:0070413	trehalose metabolism in response to stre...	0.00137			GO:0065003	macromolecular complex assembly	1.3e-05
GO:0005984	disaccharide metabolic process	0.00191			GO:0022607	cellular component assembly	6.8e-05
GO:0009651	response to salt stress	0.00264			GO:0070925	organelle assembly	0.00012
GO:0071586	CAAX-box protein processing	0.00282			GO:0022618	ribonucleoprotein complex assembly	0.0002
GO:0080120	CAAX-box protein maturation	0.00282			GO:0016043	cellular component organization	0.00026
GO:0009812	flavonoid metabolic process	0.00352			GO:0071826	ribonucleoprotein complex subunit organi...	0.00026
GO:0009813	flavonoid biosynthetic process	0.00352			GO:0009812	flavonoid metabolic process	0.00037
GO:0042221	response to chemical	0.00359			GO:0009813	flavonoid biosynthetic process	0.00037
GO:0010035	response to inorganic substance	0.00381			GO:0006323	DNA packaging	0.0004
GO:0045333	cellular respiration	0.00381			GO:0006334	nucleosome assembly	0.0004
GO:0005975	carbohydrate metabolic process	0.00615			GO:0007346	regulation of mitotic cell cycle	0.0004
GO:0009311	oligosaccharide metabolic process	0.00669			GO:0010564	regulation of cell cycle process	0.0004
GO:0009639	response to red or far red light	0.00817			GO:0016074	snoRNA metabolic process	0.0004
GO:0006563	L-serine metabolic process	0.00984			GO:0031497	chromatin assembly	0.0004
GO:0044262	cellular carbohydrate metabolic process	0.00991			GO:1903047	mitotic cell cycle process	0.00064
GO:0015980	energy derivation by oxidation of organi...	0.01072			GO:0071840	cellular component organization or bioge...	0.00068
GO:1901700	response to oxygen-containing compound	0.01257			GO:0044085	cellular component biogenesis	0.00079
GO:0009628	response to abiotic stimulus	0.01445			GO:0051304	chromosome separation	0.00082
GO:0006515	misfolded or incompletely synthesized pr...	0.01576			GO:0051276	chromosome organization	0.00087
GO:0009060	aerobic respiration	0.01576			GO:0007059	chromosome segregation	0.00088
GO:0051788	response to misfolded protein	0.01576			GO:0000281	mitotic cytokinesis	0.00098
GO:0071218	cellular response to misfolded protein	0.01576			GO:0032506	cytokinetic process	0.00098
GO:0071712	ER-associated misfolded protein cataboli...	0.01576			GO:0061640	cytoskeleton-dependent cytokinesis	0.00098
GO:0000209	protein polyubiquitination	0.01696			GO:0065004	protein-DNA complex assembly	0.00098
GO:0006952	defense response	0.01725			GO:0071103	DNA conformation change	0.00098
GO:0006555	methionine metabolic process	0.02536			GO:1902410	mitotic cytokinetic process	0.00098
GO:0009086	methionine biosynthetic process	0.02536			GO:0000027	ribosomal large subunit assembly	0.00108
GO:0006012	galactose metabolic process	0.02862			GO:0000028	ribosomal small subunit assembly	0.00124
GO:0006970	response to osmotic stress	0.02862			GO:0042254	ribosome biogenesis	0.00143
GO:0005982	starch metabolic process	0.03503			GO:0000278	mitotic cell cycle	0.00153
GO:0006091	generation of precursor metabolites and ...	0.03583			GO:0000910	cytokinesis	0.00189
GO:0035967	cellular response to topologically incor...	0.03672			GO:0051301	cell division	0.00189
GO:1901605	alpha-amino acid metabolic process	0.03834			GO:0007017	microtubule-based process	0.0024
GO:0051716	cellular response to stimulus	0.04231			GO:0022402	cell cycle process	0.0024
GO:0055114	oxidation-reduction process	0.04644			GO:0022613	ribonucleoprotein complex biogenesis	0.00247
GO:0006749	glutathione metabolic process	0.04963			GO:0098813	nuclear chromosome segregation	0.00249
GO:0009269	response to desiccation	0.04963			GO:0043933	macromolecular complex subunit organizat...	0.00393
GO:0009414	response to water deprivation	0.04963			GO:0006412	translation	0.0041
GO:0009415	response to water	0.04963			GO:0000226	microtubule cytoskeleton organization	0.00461
GO:0035966	response to topologically incorrect prot...	0.04963			GO:0043043	peptide biosynthetic process	0.00465
GO:0001763	morphogenesis of a branching structure	0.05326			GO:0000075	cell cycle checkpoint	0.00492
GO:0002237	response to molecule of bacterial origin	0.05326			GO:0006333	chromatin assembly or disassembly	0.00492
GO:0006995	cellular response to nitrogen starvation	0.05326			GO:0034728	nucleosome organization	0.00492
GO:0009240	isopentenyl diphosphate biosynthetic pro...	0.05326			GO:0043604	amide biosynthetic process	0.00526
GO:0009817	defense response to fungus, incompatible...	0.05326			GO:0007088	regulation of mitotic nuclear division	0.0065
GO:0009902	chloroplast relocation	0.05326			GO:0007091	metaphase/anaphase transition of mitotic...	0.0065

## Sheet: Bianca_T1
Down-regulated					Up-regulated
GO.ID	Term	classicFisher			GO.ID	Term	classicFisher
GO:0006396	RNA processing	3.1e-11			GO:0009314	response to radiation	6.2e-09
GO:0022613	ribonucleoprotein complex biogenesis	8.3e-11			GO:0009416	response to light stimulus	6.2e-09
GO:0042254	ribosome biogenesis	5.8e-10			GO:0030163	protein catabolic process	1.4e-08
GO:0044085	cellular component biogenesis	1.9e-08			GO:0051603	proteolysis involved in cellular protein...	1.9e-08
GO:0006397	mRNA processing	7.6e-07			GO:0009628	response to abiotic stimulus	2.5e-08
GO:0006364	rRNA processing	8.4e-07			GO:0044257	cellular protein catabolic process	3.2e-08
GO:0016072	rRNA metabolic process	8.4e-07			GO:0019941	modification-dependent protein catabolic...	1.3e-07
GO:0016071	mRNA metabolic process	1.9e-06			GO:0043632	modification-dependent macromolecule cat...	1.3e-07
GO:0000375	RNA splicing, via transesterification re...	2.2e-06			GO:0006511	ubiquitin-dependent protein catabolic pr...	3.9e-07
GO:0008380	RNA splicing	9.3e-06			GO:0044265	cellular macromolecule catabolic process	7.5e-07
GO:0042273	ribosomal large subunit biogenesis	1.1e-05			GO:0044248	cellular catabolic process	1.3e-06
GO:0000377	RNA splicing, via transesterification re...	1.5e-05			GO:0009057	macromolecule catabolic process	2.8e-06
GO:0034660	ncRNA metabolic process	1.7e-05			GO:0006633	fatty acid biosynthetic process	6.2e-06
GO:0000398	mRNA splicing, via spliceosome	2.6e-05			GO:1901575	organic substance catabolic process	8.1e-06
GO:0034470	ncRNA processing	3.6e-05			GO:0009056	catabolic process	1.1e-05
GO:0006457	protein folding	4.4e-05			GO:0006882	cellular zinc ion homeostasis	1.5e-05
GO:0007034	vacuolar transport	5.9e-05			GO:0032119	sequestering of zinc ion	1.5e-05
GO:0010467	gene expression	0.00011			GO:0032509	endosome transport via multivesicular bo...	1.5e-05
GO:0051640	organelle localization	0.00012			GO:0032511	late endosome to vacuole transport via m...	1.5e-05
GO:0051656	establishment of organelle localization	0.00012			GO:0032844	regulation of homeostatic process	1.5e-05
GO:0071826	ribonucleoprotein complex subunit organi...	0.00015			GO:0043162	ubiquitin-dependent protein catabolic pr...	1.5e-05
GO:0000302	response to reactive oxygen species	0.0002			GO:0043328	protein targeting to vacuole involved in...	1.5e-05
GO:0065003	macromolecular complex assembly	0.00022			GO:0045324	late endosome to vacuole transport	1.5e-05
GO:0016070	RNA metabolic process	0.00028			GO:0055069	zinc ion homeostasis	1.5e-05
GO:0022618	ribonucleoprotein complex assembly	0.00034			GO:0061088	regulation of sequestering of zinc ion	1.5e-05
GO:0034622	cellular macromolecular complex assembly	0.0004			GO:2000021	regulation of ion homeostasis	1.5e-05
GO:0006486	protein glycosylation	0.00064			GO:0009812	flavonoid metabolic process	2.7e-05
GO:0043413	macromolecule glycosylation	0.00064			GO:0009813	flavonoid biosynthetic process	2.7e-05
GO:0070085	glycosylation	0.00064			GO:0006631	fatty acid metabolic process	3e-05
GO:0000055	ribosomal large subunit export from nucl...	0.00069			GO:0006623	protein targeting to vacuole	7.9e-05
GO:0000027	ribosomal large subunit assembly	0.00104			GO:0051235	maintenance of location	7.9e-05
GO:0000160	phosphorelay signal transduction system	0.00133			GO:0051238	sequestering of metal ion	7.9e-05
GO:0000470	maturation of LSU-rRNA	0.00212			GO:0072503	cellular divalent inorganic cation homeo...	7.9e-05
GO:0071840	cellular component organization or bioge...	0.0023			GO:0072507	divalent inorganic cation homeostasis	7.9e-05
GO:0006979	response to oxidative stress	0.00231			GO:0072665	protein localization to vacuole	7.9e-05
GO:0009100	glycoprotein metabolic process	0.00231			GO:0072666	establishment of protein localization to...	7.9e-05
GO:0009101	glycoprotein biosynthetic process	0.00231			GO:0006508	proteolysis	8.2e-05
GO:0090304	nucleic acid metabolic process	0.00237			GO:0010498	proteasomal protein catabolic process	0.00017
GO:0042255	ribosome assembly	0.00316			GO:0043161	proteasome-mediated ubiquitin-dependent ...	0.00017
GO:0000154	rRNA modification	0.00321			GO:0046916	cellular transition metal ion homeostasi...	0.00022
GO:0071166	ribonucleoprotein complex localization	0.00321			GO:0055076	transition metal ion homeostasis	0.00022
GO:0071426	ribonucleoprotein complex export from nu...	0.00321			GO:0072330	monocarboxylic acid biosynthetic process	0.00028
GO:0006139	nucleobase-containing compound metabolic...	0.00361			GO:0032879	regulation of localization	0.00045
GO:0022607	cellular component assembly	0.00404			GO:0016197	endosomal transport	0.00061
GO:0000054	ribosomal subunit export from nucleus	0.00468			GO:0001101	response to acid chemical	0.0023
GO:0033750	ribosome localization	0.00468			GO:0000209	protein polyubiquitination	0.00258
GO:0033753	establishment of ribosome localization	0.00468			GO:0006875	cellular metal ion homeostasis	0.0033
GO:0071428	rRNA-containing ribonucleoprotein comple...	0.00468			GO:0055065	metal ion homeostasis	0.0033
GO:0051168	nuclear export	0.00515			GO:0002181	cytoplasmic translation	0.0036
GO:0006536	glutamate metabolic process	0.00544			GO:0006470	protein dephosphorylation	0.00363
