# Supplementary material for: Unique resistance traits against downy mildew from the center of origin of grapevine (Vitis vinifera)
Source: Sci Rep. 2018 Aug 21;8:12523. doi: 10.1038/s41598-018-30413-w (PMC6104083; doi:10.1038/s41598-018-30413-w)
Supplement: Supplementary file 4 — Table S3 [file 41598_2018_30413_MOESM4_ESM.xlsx]

## Sheet: A
Gene ID	Protein names	Mgaloblishvili log2 Fold Change
XM_002284808.3	cytochrome P450 87A3 isoform X1	2.7921
XM_002269364.2	GDSL esterase/lipase At4g10955-like isoform X1	2.63139
XM_010658357.1	probable leucine-rich repeat receptor-like protein kinase At1g35710	2.54245
XM_002284498.2	MLP-like protein 34	2.43027
XM_010647899.1	uncharacterized protein LOC104878120	2.35924
XM_002270222.3	G-type lectin S-receptor-like serine/threonine-protein kinase At1g11410	2.25067
XM_010664083.1	rust resistance kinase Lr10 isoform X1	2.13208
XM_002271422.2	NAC domain-containing protein 21/22	2.1035
XM_002267785.3	rust resistance kinase Lr10-like isoform X1	2.05278
XM_002280785.3	18.1 kDa class I heat shock protein	2.00404
XM_002262610.2	glycosyltransferase family protein 64 protein C5	1.97272
XM_002268375.3	protein SRC2 homolog	1.95661
XM_002284417.3	putative transporter arsB	1.94616
XM_010664698.1	rust resistance kinase Lr10-like	1.90798
XM_010664510.1	rust resistance kinase Lr10-like isoform X3	1.90358
XM_002281224.3	18.2 kDa class I heat shock protein	1.86805
XM_010660042.1	protein NUCLEAR FUSION DEFECTIVE 4	1.80924
XM_002267738.3	rust resistance kinase Lr10-like	1.79946
XM_010664521.1	RING-H2 finger protein ATL22-like	1.79737
XM_010647458.1	LEAF RUST 10 DISEASE-RESISTANCE LOCUS RECEPTOR-LIKE PROTEIN KINASE-like 2.1	1.79716
XM_010656084.1	uncharacterized protein	1.75847
XM_010664511.1	rust resistance kinase Lr10-like isoform X3	1.75
XM_003634863.2	rust resistance kinase Lr10-like	1.73592
XM_002284027.2	heat shock cognate 70 kDa protein 2	1.72198
XM_010658325.1	MDIS1-interacting receptor like kinase 2	1.71047
XM_002266017.2	tryptophan aminotransferase-related protein 3	1.70692
XM_010662871.1	uncharacterized protein	1.70559
NM_001281079.1	MLO7 protein	1.67364
XM_010662873.1	annexin A7	1.66977
XM_010657020.1	uncharacterized protein	1.66777
XM_002278673.2	heat shock factor protein HSF30 isoform X1	1.62878
XR_786709.1	uncharacterized protein	1.6206
XM_002280390.2	gibberellin 2-beta-dioxygenase 2	1.57322
XM_002281249.3	18.2 kDa class I heat shock protein	1.56181
XM_003634357.2	amino acid permease 3	1.5579
XR_786708.1	uncharacterized protein	1.51753
XM_002285178.3	glutathione transferase GST 23	1.50431
XM_010662456.1	uncharacterized protein LOC100263426 isoform X2	1.5015

## Sheet: B
Gene ID	Gene ID	Protein names	Mgaloblishvili log2 Fold Change	Pinot noir log2 Fold Change
XM_002271918.2	XM_002271918.2	cytochrome P450 87A3	3.28101	-1.57062
XM_010663283.1	XM_010663283.1	2-methylene-furan-3-one reductase	2.98971	-1.60166
XM_002271995.2	XM_002271995.2	cytochrome P450 87A3	2.29084	-1.681
XM_010649735.1	XM_010649735.1	geraniol 8-hydroxylase	2.01941	-1.96897
XM_002282049.3	XM_002282049.3	uncharacterized protein	2.0041	-1.67797
XM_002274499.3	XM_002274499.3	major allergen Pru av 1	1.97758	-2.06345
XM_010648310.1	XM_010648310.1	uncharacterized protein	1.96414	-1.16527
XM_002278911.3	XM_002278911.3	uncharacterized protein LOC100243642	1.95049	-1.7627
XM_003634314.2	XM_003634314.2	cytochrome P450 CYP82D47	1.93932	-1.55228
XM_003635531.2	XM_003635531.2	LEAF RUST 10 DISEASE-RESISTANCE LOCUS RECEPTOR-LIKE PROTEIN KINASE-like 2.1	1.92999	-1.34049
XM_010648309.1	XM_010648309.1	rust resistance kinase Lr10-like	1.92135	-1.40816
XM_010664535.1	XM_010664535.1	LEAF RUST 10 DISEASE-RESISTANCE LOCUS RECEPTOR-LIKE PROTEIN KINASE-like 2.1	1.89723	-1.13174
XM_002271208.3	XM_002271208.3	uncharacterized protein LOC100263446	1.88602	-1.66174
XM_002274589.2	XM_002274589.2	auxin-binding protein ABP19a-like	1.87849	-1.88747
XM_002284569.3	XM_002284569.3	multiprotein-bridging factor 1c	1.86695	-1.04386
XM_002277042.2	XM_002277042.2	uncharacterized protein LOC100246080	1.86565	-2.00447
XM_010646789.1	XM_010646789.1	aureusidin synthase	1.86027	-1.97736
XM_010664084.1	XM_010664084.1	uncharacterized protein	1.81396	-1.28801
XM_002262944.2	XM_002262944.2	pathogen-related protein	1.76716	-2.49406
XM_002268117.3	XM_002268117.3	rust resistance kinase Lr10-like isoform X3	1.75788	-1.61116
XM_003633996.2	XM_003633996.2	rust resistance kinase Lr10-like	1.73647	-1.41141
XM_010657084.1	XM_010657084.1	putative lactoylglutathione lyase isoform X2	1.6991	-1.22847
XM_010662268.1	XM_010662268.1	putative transporter arsB	1.65477	-1.38053
XM_010664578.1	XM_010664578.1	uncharacterized protein LOC100852581	1.60043	-1.14263
XM_002274749.3	XM_002274749.3	major allergen Pru av 1	1.58605	-1.29602
XM_002273310.3	XM_002273310.3	putative lactoylglutathione lyase isoform X2	1.57951	-1.31772
XM_002272095.3	XM_002272095.3	LEAF RUST 10 DISEASE-RESISTANCE LOCUS RECEPTOR-LIKE PROTEIN KINASE-like 2.1	1.55977	-1.36645
XM_010663966.1	XM_010663966.1	receptor-like protein 12 isoform X1	1.5568	-1.37723
XM_002282209.3	XM_002282209.3	ethylene-responsive transcription factor 5	1.54438	-1.64272
XM_010656601.1	XM_010656601.1	uncharacterized protein	1.53648	-1.74037
XM_003635141.2	XM_003635141.2	uncharacterized protein LOC100854205	1.51907	-1.90898
	XM_002280811.3	uncharacterized protein LOC100255423	1.90579	-2.14364
	XM_002275661.3	endo-1,3;1,4-beta-D-glucanase	1.67881	-1.71131
	XM_002274419.3	lactosylceramide 4-alpha-galactosyltransferase-like	1.82153	-1.8238
	XM_010666324.1	cytochrome P450 CYP82D47	1.73287	-2.29947
	XM_002278952.2	protein SPIRAL1-like 5	1.95746	-2.33135
	XM_010661810.1	ethylene-responsive transcription factor 1B	1.72022	-1.82172
	XM_010647959.1	uncharacterized protein LOC104878147	1.5239	-2.1805
	XM_003634606.2	receptor-like serine/threonine-protein kinase SD1-8	2.24366	-1.31552
	XM_010664845.1	cysteine-rich receptor-like protein kinase 1	2.20252	-1.33716
	XM_002274773.2	wall-associated receptor kinase-like 8	2.13639	-1.45046
	XM_010645969.1	receptor-like serine/threonine-protein kinase SD1-8 isoform X1	2.12675	-1.49455
	XM_002282075.3	cytochrome P450 82A3	2.10509	-1.86841
	XM_002269383.2	probable leucine-rich repeat receptor-like protein kinase At5g49770	2.04841	-1.25298
	XM_002283916.3	cytochrome P450 CYP82D47	1.99279	-1.56394
	XM_010648695.1	uncharacterized protein	1.9744	-1.60752
	XM_010664530.1	rust resistance kinase Lr10-like	1.80754	-1.17744
	XM_002282530.2	NAC transcription factor 47	1.70174	-1.62755
	XM_002275540.2	probable WRKY transcription factor 75	1.6823	-2.05671
	XM_002272038.2	protein NUCLEAR FUSION DEFECTIVE 4	1.68062	-1.61463
	XM_002270125.2	probable carotenoid cleavage dioxygenase 4, chloroplastic	1.67607	-1.92085
	XM_002266102.2	tryptophan aminotransferase-related protein 3	1.67501	-1.10495
	XM_002278506.2	heavy metal-associated isoprenylated plant protein 39	1.67078	-1.5773
	XM_010652757.1	uncharacterized protein	1.66781	-1.51209
	XM_010664264.1	LEAF RUST 10 DISEASE-RESISTANCE LOCUS RECEPTOR-LIKE PROTEIN KINASE-like 2.3	1.62817	-1.04351
	XM_002278409.3	uncharacterized protein LOC100266209	1.5363	-1.80053
	XM_003634092.2	rust resistance kinase Lr10-like	1.52648	-1.43235
	XM_002274141.3	NAC domain-containing protein 2	1.50482	-2.37636

## Sheet: C
Gene ID	Protein names	Mgaloblishvili log2 Fold Change	Bianca log2 Fold Change
XM_002265090.3	cellulose synthase-like protein G3	2.13995	0.614619
XM_010666629.1	uncharacterized protein	2.02403	0.807658
XM_003634309.2	probable calcium-binding protein CML10-like	1.8647	0.876183
XM_002265274.2	cytochrome P450 78A4 isoform 1	1.62467	1.41372
XR_078097.2	uncharacterized protein	1.61137	0.914973
XM_010667106.1	uncharacterized protein	1.5767	0.379109
XM_002272487.2	uncharacterized protein	1.53995	0.920237

## Sheet: D
Gene ID	Protein names	Mgaloblishvili log2 Fold Change	Bianca log2 Fold Change
NM_001281134.1	uncharacterized protein LOC100267145	1.88737	-2.81489
XM_010647570.1	uncharacterized protein	1.58106	-2.67161
XM_002263215.3	rust resistance kinase Lr10	2.40855	-2.29528
XM_002267534.3	LEAF RUST 10 DISEASE-RESISTANCE LOCUS RECEPTOR-LIKE PROTEIN KINASE-like 2.2	2.2599	-1.89221
XM_002274745.3	valencene synthase	1.54667	-1.79166
XM_010664509.1	uncharacterized protein	1.69198	-1.76285
XM_010648628.1	uncharacterized protein LOC104877290	1.77337	-1.61562
XM_010663397.1	uncharacterized protein	1.77124	-1.5305
XM_010646001.1	G-type lectin S-receptor-like serine/threonine-protein kinase At4g27290 isoform X3	1.61083	-1.52781
XM_010645970.1	receptor-like serine/threonine-protein kinase SD1-8 isoform X1	2.95643	-1.42456
XM_010646085.1	receptor-like serine/threonine-protein kinase SD1-8 isoform X1	2.24535	-1.42054
XR_788338.1	uncharacterized protein	2.06358	-1.36777
XM_002274303.3	uncharacterized protein LOC100258526	1.70954	-1.27988
XM_010657735.1	uncharacterized protein	1.64943	-1.25724
XM_010664516.1	rust resistance kinase Lr10-like	1.94422	-1.23726
XM_010645971.1	receptor-like serine/threonine-protein kinase SD1-8 isoform X1	2.02976	-1.23605
XM_010664517.1	rust resistance kinase Lr10-like, partial	2.04613	-1.23334
XM_010659538.1	probable leucine-rich repeat receptor-like protein kinase At1g35710	1.57702	-1.10225
XM_010648307.1	rust resistance kinase Lr10-like	2.19283	-1.071
XM_010664696.1	rust resistance kinase Lr10-like	1.7297	-1.03395
XM_010648308.1	uncharacterized protein	1.9714	-1.02117
XM_003635582.2	rust resistance kinase Lr10-like isoform X2	2.0675	-1.0199
XR_785545.1	heat shock factor protein HSF30 isoform X1	1.99011	-1.01356
XM_010664531.1	uncharacterized protein	1.85743	-0.984201
XM_010646427.1	cytochrome P450 CYP72A219	2.34295	-0.980905
XM_002262763.3	rust resistance kinase Lr10-like	1.82993	-0.957743
XM_010648694.1	rust resistance kinase Lr10-like isoform X1	2.04529	-0.954172
XM_010664697.1	rust resistance kinase Lr10-like	1.69579	-0.937964
XM_010648468.1	LEAF RUST 10 DISEASE-RESISTANCE LOCUS RECEPTOR-LIKE PROTEIN KINASE-like 2.7	1.79101	-0.930996
XM_002283357.3	ATP-dependent zinc metalloprotease FTSH 6, chloroplastic	1.66653	-0.895828
XM_002279784.2	probable L-type lectin-domain containing receptor kinase S.5	1.64556	-0.886404
XM_010664512.1	uncharacterized protein	2.19141	-0.885064
XM_002263025.2	uncharacterized protein	1.57724	-0.817957
XM_002285548.2	beta-glucosidase 12	1.52794	-0.805538
XM_010650040.1	heat shock factor protein HSF30 isoform X1	1.59791	-0.757138
XM_002270639.3	BTB/POZ domain-containing protein At2g30600	1.73701	-0.646093
XM_010664085.1	uncharacterized protein	1.63798	-0.536759
XM_002272247.2	uncharacterized protein LOC100247733	1.60438	-0.515719
